# Supplementary material for: Impact of climate change on the global circulation of chikungunya virus: current evidence, future projections, and adaptation strategies
Source: Infect Dis Poverty. 2026 Jul 24;15:83. doi: 10.1186/s40249-026-01480-3 (PMC13397683; doi:10.1186/s40249-026-01480-3)
Supplement: Supplementary file 2 — Supplementary Material 2 [file 40249_2026_1480_MOESM2_ESM.xlsx]

## Sheet: Sheet1
Additional file 2 A total of 2,336 articles were assessed in the first-stage screening, with reasons for inclusion and exclusion recorded. After duplicate removal, 1,454 articles were retained for further evaluation.
Title	Inclusion/Exclusion	Reasons for exclusion	Reasons for Inclusion	Year	Author	Journal
국내 모기매개 질환의 현황과 전망.	Exclusion	Not in English		2017	염준섭	Journal of the Korean Medical Association
Zika, Chikungunya and Co-Occurrence in Brazil: Space-Time Clusters and Associated Environmental-Socioeconomic Factors	Inclusion		focus on climate change impacts on CHIKV	2023	Palasio, RGS et al.	Scientific Reports
Zika Without Symptoms in Returning Travellers: What Are the Implications?	Exclusion	Case report		2016	Ginier, M et al.	Travel Medicine and Infectious Disease
Zika Virus: Obstetric and Pediatric Anesthesia Considerations	Exclusion	Review		2017	Tutiven, JL et al.	Anesthesia and Analgesia
Zika Virus Mosquito Vectors: Competence, Biology, and Vector Control	Exclusion	Does not focus on climate change impacts on CHIKV circulation or policy responses		2017	Kauffman, EB et al.	Journal of Infectious Diseases
Zika Virus Infections: An Overview of Current Scenario	Exclusion	Review		2016	Dasti, JI	Asian Pacific Journal of Tropical Medicine
Zika Virus Infection and Its Emerging Trends in Southeast Asia	Exclusion	Review		2017	Salchuddin, AR et al.	Asian Pacific Journal of Tropical Medicine
Zika Virus Epidemiology in Bolivia: A Seroprevalence Study in Volunteer Blood Donors	Exclusion	Does not focus on climate change impacts on CHIKV circulation or policy responses		2018	Saba Villarroel, PM et al.	PLOS Neglected Tropical Diseases
Zika Virus and Temperature Modulate Elizabethkingia Anophelis in Aedes Albopictus	Exclusion	Does not focus on climate change impacts on CHIKV circulation or policy responses		2021	Onyango, MG et al.	Parasites & Vectors
Zika Virus - A Vector Borne Zoonotic Disease: An International Public Health Emergency	Exclusion	Review		2016	Bobade, SS et al.	Bioscience Biotechnology Research Communications
Zika Vector Competence Data Reveals Risks of Outbreaks: The Contribution of the European ZIKAlliance Project	Exclusion	Does not focus on climate change impacts on CHIKV circulation or policy responses		2022	Obadia, T et al.	Nature Communications
Zika Threatens to Become a Huge Worldwide Pandemic	Exclusion	Review		2016	Troncoso, A	Asian Pacific Journal of Tropical Biomedicine
Zika and Dengue but Not Chikungunya Are Associated with Guillain-Barre Syndrome in Mexico: A Case-Control Study	Exclusion	Does not focus on climate change impacts on CHIKV circulation or policy responses		2020	Grijalva, I et al.	PLOS Neglected Tropical Diseases
Zika and Chikungunya: Mosquito-Borne Viruses in a Changing World.	Exclusion	Review		2017	Shragai, T et al.	Annals of the New York Academy of Sciences
Zika and Chikungunya in Europe 2100 - A GIS Based Model for Risk Estimation.	Inclusion		focus on climate change impacts on CHIKV	2024	Kronen, J et al.	Travel Medicine and Infectious Disease
Zebrafish as a Model Organism for Virus Disease Research: Current Status and Future Directions	Exclusion	Does not focus on climate change impacts on CHIKV circulation or policy responses		2024	Sofyantoro, F et al.	Heliyon
Yellow Fever: The Pacific Should Be Prepared	Exclusion	Perspective		2018	Musso, D et al.	The Lancet
Yellow Fever and Dengue: A Threat to Europe?	Exclusion	Review		2010	Reiter, P	Eurosurveillance
Wolbachia-Virus Interactions and Arbovirus Control through Population Replacement in Mosquitoes	Exclusion	Review		2023	Ant, TH et al.	Pathogens and Global Health
Wolbachia-Based Emerging Strategies for Control of Vector-Transmitted Disease	Exclusion	Review		2024	Montenegro, D et al.	Acta Tropica
Wolbachia Strain wAlbB Blocks Replication of Flaviviruses and Alphaviruses in Mosquito Cell Culture	Exclusion	Does not focus on climate change impacts on CHIKV circulation or policy responses		2020	Ekwudu, O et al.	Parasites & Vectors
Wolbachia Incompatible Insect Technique Program Optimization over Large Spatial Scales Using a Process-Based Model of Mosquito Metapopulation Dynamics	Exclusion	Review		2024	Lim, PLJ et al.	BMC Biology
Wolbachia Bacteria Inhibits Mosquito Infection by Various Human Pathogens	Exclusion	Review		2019	Naciri, M	Medecine/Sciences
Winged Threat on the Offensive: A Literature Review Due to the First Identification of Aedes Japonicus in Poland	Exclusion	Review		2024	Gierek, M et al.	Viruses
Will the Olympic Flame Spark Dengue Outbreaks during the Paris 2024 Summer Olympic and Paralympic Games?	Exclusion	Review		2024	Javelle, E et al.	Journal of Travel Medicine
Will Climate Change Amplify Epidemics and Give Rise to Pandemics?	Exclusion	Review		2023	De Oliveira, T et al.	Science
Where Boundaries Become Bridges: Mosquito Community Composition, Key Vectors, and Environmental Associations at Forest Edges in the Central Brazilian Amazon	Inclusion		focus on climate change impacts on CHIKV	2023	Hendy, A et al.	PLOS Neglected Tropical Diseases
What Sounds like Aedes, Acts like Aedes, but Is Not Aedes? Lessons from Dengue Virus Control for the Management of Invasive Anopheles	Exclusion	Perspective		2023	Allan, R et al.	Lancet Global Health
What Do We Know about the Invasive Mosquitoes Aedes Atropalpus and Aedes Triseriatus?	Exclusion	Review		2023	Giunti, G et al.	Current Tropical Medicine Reports
What Caused the 2012 Dengue Outbreak in Pucallpa, Peru? A Socio-Ecological Autopsy	Exclusion	Review		2017	Charette, M et al.	Social Science & Medicine
West Nile Virus: Another Emerging Arboviral Risk for Travellers?	Exclusion	Review		2022	Jani, C et al.	Current Infectious Disease Reports
Web-Based GIS: The Vector-Borne Disease Airline Importation Risk (VBD-AIR) Tool	Inclusion		include policy responses	2012	Huang, ZJ et al.	International Journal of Health Geographics
Warming Temperatures Could Expose More than 1.3 Billion New People to Zika Virus Risk by 2050	Exclusion	Does not focus on climate change impacts on CHIKV circulation or policy responses		2021	Ryan, SJ et al.	Global Change Biology
Warmer Weather Linked to Tick Attack and Emergence of Severe Rickettsioses	Exclusion	Does not focus on climate change impacts on CHIKV circulation or policy responses		2008	Parola, P et al.	PLOS Neglected Tropical Diseases
Waiting for Chikungunya Fever in Argentina: Spatio-Temporal Risk Maps.	Inclusion			2015	Carbajo, A et al.	Memorias do Instituto Oswaldo Cruz
Virus-Specific Thermostability and Heat Inactivation Profiles of Alphaviruses	Exclusion	Does not focus on climate change impacts on CHIKV circulation or policy responses		2016	Park, SL et al.	Journal of Virological Methods
Viremia in North American Mammals and Birds after Experimental Infection with Chikungunya Viruses	Exclusion	Does not focus on climate change impacts on CHIKV circulation or policy responses		2016	Bosco-Lauth, AM et al.	American Journal of Tropical Medicine and Hygiene
Viral Uveitis in the Tropics	Exclusion	Not in English		2024	Nabi, W et al.	Journal Francais d Ophtalmologie
Viral RNA in Mosquitoes (Diptera: Culicidae) Collected between 2019 and 2021 in Germany	Exclusion	Does not focus on climate change impacts on CHIKV circulation or policy responses		2023	Rau, J et al.	Viruses-Basel
Viral Exanthems	Exclusion	Review		2015	Keighley, CL et al.	Current Opinion in Infectious Diseases
Vertebrate Reservoirs and Secondary Epidemiological Cycles of Vector-Borne Diseases	Exclusion	Review		2015	Kock, RA	Revue Scientifique et Technique-Office International des Epizooties
Vector-Borne Diseases and Climate Change: A European Perspective	Exclusion	Perspective		2018	Semenza, JC et al.	FEMS Microbiology Letters
Vector Population Manipulation for Control of Arboviruses - A Novel Prospect for India	Exclusion	Perspective		2014	Reddy, BPN et al.	Pest Management Science
Vector Competence of the Invasive Mosquito Species Aedes Koreicus for Arboviruses and Interference with a Novel Insect Specific Virus	Exclusion	Does not focus on climate change impacts on CHIKV circulation or policy responses		2021	Jansen, S et al.	Viruses-Basel
Vector Competence of Populations of Aedes Aegypti from Three Distinct Cities in Kenya for Chikungunya Virus.	Inclusion		include policy responses	2017	Agha, SB et al.	PLOS Neglected Tropical Diseases
Vector Competence of New Zealand Mosquitoes for Selected Arboviruses	Inclusion		include policy responses	2011	Kramer, LD et al.	American Journal of Tropical Medicine and Hygiene
Vector Competence of Mosquitoes from Germany for Sindbis Virus	Exclusion	Does not focus on climate change impacts on CHIKV circulation or policy responses		2022	Jansen, S et al.	Viruses-Basel
Vector Competence of Australian Aedes Aegypti and Aedes Albopictus for an Epidemic Strain of Zika Virus	Exclusion	Does not focus on climate change impacts on CHIKV circulation or policy responses		2019	Hugo, LE et al.	PLOS Neglected Tropical Diseases
Vector Competence of Aedes Bromeliae and Aedes Vitattus Mosquito Populations from Kenya for Chikungunya Virus	Exclusion	Does not focus on climate change impacts on CHIKV circulation or policy responses		2018	Mulwa, F et al.	PLOS Neglected Tropical Diseases
Vector Competence of Aedes Albopictus Populations for Chikungunya Virus Is Shaped by Their Demographic History	Exclusion	Does not focus on climate change impacts on CHIKV circulation or policy responses		2020	Vega-Rúa, A et al.	Communications Biology
Vector Competence of Aedes Aegypti in Transmitting Chikungunya Virus: Effects and Implications of Extrinsic Incubation Temperature on Dissemination and Infection Rates.	Inclusion		focus on climate change impacts on CHIKV	2016	Mbaika, S et al.	Virology Journal
Variation in Wolbachia Effects on Aedes Mosquitoes as a Determinant of Invasiveness and Vectorial Capacity	Exclusion	Does not focus on climate change impacts on CHIKV circulation or policy responses		2018	King, JG et al.	Nature Communications
Variable Inhibition of Zika Virus Replication by Different Wolbachia Strains in Mosquito Cell Cultures	Exclusion	Does not focus on climate change impacts on CHIKV circulation or policy responses		2017	Schultz, MJ et al.	Journal of Virology
Validation of a Cell-Based ELISA as a Screening Tool Identifying Anti-Alphavirus Small-Molecule Inhibitors.	Exclusion	Does not focus on climate change impacts on CHIKV circulation or policy responses		2013	Spurgers, KB et al.	Journal of Virological Methods
Vaccines for Emerging Pathogens: Prospects for Licensure	Exclusion	Review		2019	Williamson, ED et al.	Clinical and Experimental Immunology
Vaccine Value Profile for Chikungunya	Exclusion	Review		2024	Flandes, X et al.	Vaccine
Vaccine Literacy and Hesitancy on Routine and Travellers' Vaccines: A Preliminary Online Survey	Exclusion	Does not focus on climate change impacts on CHIKV circulation or policy responses		2025	Biasio, LR et al.	Annali di Igiene Medicina Preventiva e di Comunita
Utilization of Novel Molecular Multiplex Methods for the Detection and, Epidemiological Surveillance of Dengue Virus Serotypes and Chikungunya Virus in Burkina Faso, West Africa	Inclusion		include policy responses	2024	Gomgnimbou, MK et al.	Molecular Biology Reports
Using Wolbachia-Based Release for Suppression of Aedes Mosquitoes: Insights from Genetic Data and Population Simulations	Exclusion	Does not focus on climate change impacts on CHIKV circulation or policy responses		2014	Rasic, G et al.	Ecological Applications
Using Clinical Profiles and Complete Blood Counts to Differentiate Causes of Acute Febrile Illness during the 2009-11 Outbreak of Typhoid and Chikungunya in a Dengue Endemic Area	Exclusion	Does not focus on climate change impacts on CHIKV circulation or policy responses		2020	Laoprasopwattana, K et al.	Journal of Tropical Pediatrics
Using Body Size as an Indicator for Age Structure in Field Populations of Aedes Aegypti (Diptera: Culicidae)	Inclusion		focus on climate change impacts on CHIKV	2022	Gutiérrez, E et al.	Parasites & Vectors
Using Big Data to Monitor the Introduction and Spread of Chikungunya, Europe, 2017.	Exclusion	Review		2019	Rocklöv, J et al.	Emerging Infectious Diseases
Use of Transcriptional Age Grading Technique to Determine the Chronological Age of Sri Lankan Aedes Aegypti and Aedes Albopictus Females	Exclusion	Does not focus on climate change impacts on CHIKV circulation or policy responses		2021	Weeraratne, TC et al.	Parasites & Vectors
Use of Quantitative Metagenomics Next-Generation Sequencing to Confirm Fever of Unknown Origin and Infectious Disease	Exclusion	Does not focus on climate change impacts on CHIKV circulation or policy responses		2022	Dong, Y et al.	Frontiers in Microbiology
Use of Cerebrospinal Fluid for the Diagnosis of Neuroinvasive Dengue, Zika, and Chikungunya: A 19-Year Systematic Review	Exclusion	Does not focus on climate change impacts on CHIKV circulation or policy responses		2021	Mello, CDS et al.	Revista da Sociedade Brasileira de Medicina Tropical
Usage of FTA® Classic Cards for Safe Storage, Shipment, and Detection of Arboviruses	Exclusion	Does not focus on climate change impacts on CHIKV circulation or policy responses		2022	Krambrich, J et al.	Microorganisms
Update on the Geographical Distribution and Prevalence of Aedes Aegypti and Aedes Albopictus (Diptera: Culicidae), Two Major Arbovirus Vectors in Cameroon	Inclusion		include policy responses	2019	Tedjou, AN et al.	Plos Neglected Tropical Diseases
Unexpected Outbreaks of Arbovirus Infections: Lessons Learned from the Pacific and Tropical America	Exclusion	Review		2018	Musso, D et al.	Lancet Infectious Diseases
Unexpected Arboviruses Found in an Epidemiological Surveillance of Acute Tropical Febrile Syndrome in the Department of Meta, Eastern Colombia.	Exclusion	Does not focus on climate change impacts on CHIKV circulation or policy responses		2024	Sánchez-Lerma, L et al.	Journal of Infection and Public Health
Understanding the Role of Temporal Variation of Environmental Variables in Predicting Aedes Aegypti Oviposition Activity in a Temperate Region of Argentina	Inclusion		focus on climate change impacts on CHIKV	2021	Benitez, EM et al.	Acta Tropica
Understanding Mosquito Faunal Diversity: An Approach to Assess the Burden of Vector-Borne Diseases in Three Representative Topographies (Rural, Urban, and Peri-Urban) of Ganjam District in Odisha State, India	Exclusion	Does not focus on climate change impacts on CHIKV circulation or policy responses		2024	Panda, D et al.	Journal of Tropical Medicine
Understanding How Temperature Shifts Could Impact Infectious Disease	Exclusion	Does not focus on climate change impacts on CHIKV circulation or policy responses		2020	Rohr, JR et al.	Plos Biology
Uncovering the Genetic Diversity in Aedes Aegypti Insecticide Resistance Genes through Global Comparative Genomics	Exclusion	Does not focus on climate change impacts on CHIKV circulation or policy responses		2024	Spadar, A et al.	Scientific Reports
Uncovering Mechanisms Behind Mosquito Seasonality by Integrating Mathematical Models and Daily Empirical Population Data: Culex Pipiens in the UK	Exclusion	Does not focus on climate change impacts on CHIKV circulation or policy responses		2019	Ewing, DA et al.	Parasites & Vectors
Two-Sex Mosquito Model for the Persistence of Wolbachia	Exclusion	Does not focus on climate change impacts on CHIKV circulation or policy responses		2017	Xue, L et al.	Journal of Biological Dynamics
Trypsin Inhibitor from Leucaena Leucocephala Seeds Delays and Disrupts the Development of Aedes Aegypti, a Multiple-Disease Vector	Exclusion	Does not focus on climate change impacts on CHIKV circulation or policy responses		2017	Almeida, LCP et al.	Pest Management Science
Tropical Viruses Are Not Only Found in the Tropics: Clinic, Epidemiology and Diagnostics of Tropical Virus Infections	Exclusion	Review		2010	Preiser, W	Pharmazie in Unserer Zeit
Trends in Imported Infections among Migrants and Travellers to Spain: A Decade of Analysis through the Plus Redivi Network (2012-2022)	Inclusion		include policy responses	2024	Alkaissy, Y et al.	Journal of Travel Medicine
Travellers with Chikungunya Virus Infection Returning to Northwest Italy from the Caribbean and Central America during June-November 2014.	Exclusion	Review		2015	Burdino, E et al.	Journal of Travel Medicine
Travel Distance and Human Movement Predict Paths of Emergence and Spatial Spread of Chikungunya in Thailand.	Inclusion		include policy responses	2018	Chadsuthi, S et al.	Epidemiology & Infection
Transovarial Transmission of Mosquito-Borne Viruses: A Systematic Review	Exclusion	Review		2024	Janjoter, S et al.	Frontiers in Cellular and Infection Microbiology
Transmission Risk of Two Chikungunya Lineages by Invasive Mosquito Vectors from Florida and the Dominican Republic	Exclusion	Does not focus on climate change impacts on CHIKV circulation or policy responses		2017	Alto, BW et al.	Plos Neglected Tropical Diseases
Transmission Potential of Chikungunya Virus and Control Measures: The Case of Italy.	Inclusion		focus on climate change impacts on CHIKV	2011	Poletti, P et al.	PloS One
Transmission Parameters of Vector-Borne Infections	Exclusion	Does not focus on climate change impacts on CHIKV circulation or policy responses		2011	Desenclos, JC	Medecine et Maladies Infectieuses
Transmission Dynamics of Dengue and Chikungunya in a Changing Climate: Do We Understand the Eco-Evolutionary Response?	Exclusion	Review		2020	Tozan, Y et al.	Expert Review of Anti-infective Therapy
Transfusion-Transmitted Disorders 2023 with Special Attention to Bone Marrow Transplant Patients	Exclusion	Review		2023	Udvardy, M et al.	Pathogens
Tracking Arboviruses, Their Transmission Vectors and Potential Hosts by Nanopore Sequencing of Mosquitoes	Exclusion	Does not focus on climate change impacts on CHIKV circulation or policy responses		2024	Mirza, JD et al.	Microbial Genomics
Tracing the Tiger: Population Genetics Provides Valuable Insights into the Aedes (Stegomyia) Albopictus	Exclusion	Does not focus on climate change impacts on CHIKV circulation or policy responses		2013	Beebe, NW et al.	Plos Neglected Tropical Diseases
Tracing Temporal and Geographic Distribution of Resistance to Pyrethroids in the Arboviral Vector Aedes Albopictus	Inclusion		include policy responses	2020	Tancredi, A et al.	Plos Neglected Tropical Diseases
Towards the Laboratory Maintenance of Haemagogus Janthinomys (Dyar, 1921), the Major Neotropical Vector of Sylvatic Yellow Fever	Exclusion	Does not focus on climate change impacts on CHIKV circulation or policy responses		2023	Hendy, A et al.	Viruses
Towards Pathogen Inactivation of Red Blood Cells and Whole Blood Targeting Viral DNA/RNA: Design, Technologies, and Future Prospects for Developing Countries	Exclusion	Review		2017	Drew, VJ et al.	Blood Transfusion
Towards a Thermodynamic Mechanistic Model for the Effect of Temperature on Arthropod Vector Competence for Transmission of Arboviruses.	Inclusion		include temperature change impacts on CHIKV	2019	Gale, P	Microbial Risk Analysis
TLR4 Is One of the Receptors for Chikungunya Virus Envelope Protein E2 and Regulates Virus Induced Pro-Inflammatory Responses in Host Macrophages	Exclusion	Does not focus on climate change impacts on CHIKV circulation or policy responses		2023	Mahish, C et al.	Frontiers in Immunology
Tiger Prowling: Distribution Modelling for Northward-Expanding Aedes Albopictus (Diptera: Culicidae) in Japan	Inclusion		include temperature change impacts on CHIKV	2024	Yang, C et al.	Plos One
Three-Way Interactions between Mosquito Population, Viral Strain and Temperature Underlying Chikungunya Virus Transmission Potential.	Inclusion		include policy responses	2014	Zouache, K et al.	Proceedings. Biological Sciences
Three Years of Bluetongue Disease in Central Europe with Special Reference to Germany: What Lessons Can Be Learned?	Exclusion	Review		2010	Kampen, H et al.	Wiener Klinische Wochenschrift
Three Days Extensive Survey of Malaria, Dengue and Chikungunya Mosquitoes in the Capital of Rajasthan, India	Inclusion		include policy responses	2022	Prasad, A et al.	International Journal of Life Science and Pharma Research
Threats of Zika Virus Transmission for Asia and Its Hindu-Kush Himalayan Region	Exclusion	Review		2018	Dhimal, M et al.	Infectious Diseases of Poverty
Therapeutic Alphavirus Cross-Reactive E1 Human Antibodies Inhibit Viral Egress	Exclusion	Does not focus on climate change impacts on CHIKV circulation or policy responses		2021	Williamson, LE et al.	Cell
The Zika Virus Epidemic in Brazil: From Discovery to Future Implications	Exclusion	Review		2018	Lowe, R et al.	International Journal of Environmental Research and Public Health
The Viral Etiology of Acute Febrile Illness in Dhaka, Bangladesh in the Year of 2017	Inclusion		include policy responses	2022	Akram, A et al.	Journal of Clinical Virology Plus
The Use of Serum Spotted onto Filter Paper for Diagnosing and Monitoring Chikungunya Virus Infection	Inclusion		include policy responses	2015	Matheus, S et al.	Journal of Clinical Virology
The Use of Merra2 Temperature and Precipitation Data to Understand the Ecological Dynamics of A. Aegypti in the Municipality of Chape - 2007 to 2017	Inclusion		include temperature change impacts on CHIKV	2019	Matiola, C et al.	Revista Brasileira de Geografia Fisica
The UK's Suitability for Aedes Albopictus in Current and Future Climates.	Inclusion		include temperature change impacts on CHIKV	2019	Metelmann, S et al.	Journal of the Royal Society, Interface
The Threat of Mosquito-Borne Arboviral Disease in Spain: A Bibliographic Review.	Exclusion	Review		2022	Laycock, T et al.	Medicina Clinica
The Surveillance of Four Mosquito-Borne Diseases in International Travellers Arriving at Guangzhou Baiyun International Airport, China, 2016-2017	Exclusion	Does not focus on climate change impacts on CHIKV circulation or policy responses		2019	Feng, X et al.	Travel Medicine and Infectious Disease
The Surveillance of Chikungunya Virus in a Temperate Climate: Challenges and Possible Solutions from the Experience of Lazio Region, Italy.	Inclusion		include policy responses	2018	Vairo, F et al.	Viruses
The Spread of Zika and the Potential for Global Arbovirus Syndemics.	Exclusion	Review		2017	Singer, M	Global Public Health
The Spread of Mosquito-Borne Viruses in Modern Times: A Spatio-Temporal Analysis of Dengue and Chikungunya	Exclusion	Review		2018	Rossi, G et al.	Spatial and Spatio-temporal Epidemiology
The Spread of Aedes Albopictus in Metropolitan France: Contribution of Environmental Drivers and Human Activities and Predictions for a Near Future	Inclusion		focus on climate change impacts on CHIKV	2015	Roche, B et al.	Plos One
The Social and Spatial Ecology of Dengue Presence and Burden during an Outbreak in Guayaquil, Ecuador, 2012	Exclusion	Does not focus on climate change impacts on CHIKV circulation or policy responses		2018	Lippi, CA et al.	International Journal of Environmental Research and Public Health
The Silent Invaders: Oropouche and Melao Viruses, Causes of Increased Public Health Risks for the Americas	Exclusion	Review		2024	Douglas, KO	Infectious Diseases
The Role of Temperature in Shaping Mosquito-Borne Viruses Transmission	Exclusion	Review		2020	Bellone, R et al.	Frontiers in Microbiology
The Role of Environmental Variables on Aedes Albopictus Biology and Chikungunya Epidemiology.	Exclusion	Review		2013	Waldock, J et al.	Pathogens and Global Health
The Rise of Neglected Tropical Diseases in the "New Texas"	Exclusion	Review		2018	Hotez, PJ	Plos Neglected Tropical Diseases
The Research Progress of Chikungunya Fever	Exclusion	Review		2023	Cai, L et al.	Frontiers in Public Health
The Potential Role of Wolbachia in Controlling the Transmission of Emerging Human Arboviral Infections	Exclusion	Review		2017	Kamtchum-Tatuene, J et al.	Current Opinion in Infectious Disease
The Potential Impacts of 21st Century Climatic and Population Changes on Human Exposure to the Virus Vector Mosquito Aedes Aegypti	Inclusion		include temperature change impacts on CHIKV	2018	Monaghan, AJ et al.	Climatic Change
The Potential for the Establishment of New Arbovirus Transmission Cycles in Europe	Exclusion	Review		2015	Higgs, S et al.	Transactions of the Royal Society of Tropical Medicine and Hygiene
The Phenetic Structure of Aedes Albopictus	Inclusion		include temperature change impacts on CHIKV	2013	Vargas, REM et al.	Infection Genetics and Evolution
The Perpetual Vector Mosquito Threat and Its Eco-Friendly Nemeses	Exclusion	Review		2024	Miranda, LS et al.	Biology-Basel
The Origin and Continuing Adaptive Evolution of Chikungunya Virus	Exclusion	Review		2022	Hakim, MS et al.	Archives of Virology
The New Invasive Mosquito Species Aedes Koreicus as Vector-Borne Diseases in the European Area, a Focus on Italian Region: What We Know from the Scientific Literature	Exclusion	Review		2022	Ganassi, S et al.	Frontiers in Microbiology
The New European Invader Aedes (Finlaya) Koreicus: A Potential Vector of Chikungunya Virus.	Inclusion		include temperature change impacts on CHIKV	2018	Ciocchetta, S et al.	Pathogens and Global Health
The Mosquito Electrocuting Trap as an Exposure-Free Method for Measuring Human-Biting Rates by Aedes Mosquito Vectors	Exclusion	Does not focus on climate change impacts on CHIKV circulation or policy responses		2020	Ortega-López, LD et al.	Parasites & Vectors
The Mayaro Virus and Its Potential Epidemiological Consequences in Colombia: An Exploratory Biomathematics Analysis	Inclusion		include temperature change impacts on CHIKV	2020	Valencia-Marín, BS et al.	Parasites & Vectors
The Issue of Climate Change and the Spread of Tropical Diseases in Europe and Italy: Vector Biology, Disease Transmission, Genome-Based Monitoring and Public Health Implications	Exclusion	Review		2025	Pavia, G et al.	Infectious Diseases
The Invasive Asian Tiger Mosquito Aedes Albopictus (Diptera: Culicidae) in Germany: Local Reproduction and Overwintering	Exclusion	Does not focus on climate change impacts on CHIKV circulation or policy responses		2017	Walther, D et al.	Acta Tropica
The Intolerable Burden of Chikungunya: What's New, What's Needed?	Exclusion	Review		2012	Saxena, SK et al.	Proceedings of the National Academy of Sciences India Section B-Biological Sciences
The Interconnected and Cross-Border Nature of Risks Posed by Infectious Diseases	Exclusion	Review		2014	Suk, JE et al.	Global Health Action
The Insect Microbiome Modulates Vector Competence for Arboviruses	Exclusion	Review		2014	Jupatanakul, N et al.	Viruses-Basel
The Influence of Urban Heat Islands and Socioeconomic Factors on the Spatial Distribution of Aedes Aegypti Larval Habitats	Inclusion		include temperature change impacts on CHIKV	2018	de Azevedo, TS et al.	Geospatial Health
The Influence of Temperature on the Developmental Rate and Survival of Aedes Albopictus in Thailand	Inclusion		include temperature change impacts on CHIKV	2017	Phanitchat, T et al.	Southeast Asian Journal of Tropical Medicine and Public Health
The Influence of Social-Environmental Factors on Infestation Control for Aedes Aegypti in Cidade Nova Neighborhood, Aracaju, Sergipe	Inclusion		include temperature change impacts on CHIKV	2021	Feitosa, FRS et al.	Revista Acta Geographica
The Importance of Human Population Characteristics in Modeling Aedes Aegypti Distributions and Assessing Risk of Mosquito-Borne Infectious Diseases	Inclusion		include policy responses	2017	Obenauer, JF et al.	Tropical Medicine and Health
The Impact of Temperature on the Bionomics of Aedes (Stegomyia) Aegypti, with Special Reference to the Cool Geographic Range Margins	Exclusion	Review		2014	Eisen, L et al.	Journal of Medical Entomology
The Impact of Rainfall and Temperature on the Spatial Progression of Cases during the Chikungunya Re-Emergence in Thailand in 2008-2009.	Inclusion		include climate change impacts on CHIKV	2016	Chadsuthi, S et al.	Transactions of the Royal Society of Tropical Medicine and Hygiene
The Impact of Global Environmental Changes on Infectious Disease Emergence with a Focus on Risks for Brazil	Exclusion	Review		2017	Nava, A et al.	Ilar Journal
The Impact of COVID-19 Followed by Extreme Flooding on Vector Borne Diseases in Pakistan: A Mini Narrative Review	Exclusion	Review		2023	Rahmat, ZS et al.	New Microbes and New Infections
The Impact of Climate Change on Neglected Tropical Diseases: A Systematic Review	Exclusion	Review		2021	Tidman, R et al.	Transactions of the Royal Society of Tropical Medicine and Hygiene
The Human-Infection Potential of Emerging Tick-Borne Viruses Is a Global Public Health Concern	Exclusion	Review		2023	Zhou, H et al.	Nature Reviews Microbiology
The Gulf Coast: A New American Underbelly of Tropical Diseases and Poverty.	Exclusion	Review		2014	Hotez, PJ et al.	Plos Neglected Tropical Diseases
The Global Distribution of the Arbovirus Vectors Aedes Aegypti and Ae. Albopictus	Inclusion		include climate change impacts on CHIKV	2015	Kraemer, MUG et al.	Elife
The First Imported Case Infected with Chikungunya Virus in Korea	Exclusion	case report		2015	Hwang, JH et al.	Infection and Chemotherapy
The First Dominant Co-Circulation of Both Dengue and Chikungunya Viruses during the Post-Monsoon Period of 2010 in Delhi, India.	Exclusion	Does not focus on climate change impacts on CHIKV circulation or policy responses		2012	Singh, P et al.	Epidemiology & Infection
The Failure of Colonial 'Distancing': Changing Representations of the 2005-06 Chikungunya Epidemic in Reunion, France	Exclusion	Does not focus on climate change impacts on CHIKV circulation or policy responses		2008	Weinstein, P et al.	Singapore Journal of Tropical Geography
The Extrinsic Incubation Period of Zika Virus in Florida Mosquitoes Aedes Aegypti and Ae. Albopictus	Exclusion	Does not focus on climate change impacts on CHIKV circulation or policy responses		2021	Zimler, RA et al.	Pathogens
The Entomological Impact of Passive Metofluthrin Emanators Against Indoor Aedes Aegypti: A Randomized Field Trial	Exclusion	Does not focus on climate change impacts on CHIKV circulation or policy responses		2021	Devine, GJ et al.	Plos Neglected Tropical Diseases
The Emergence of Rift Valley Fever in Gedaref State Urges the Need for a Cross-Border One Health Strategy and Enforcement of the International Health Regulations	Exclusion	Does not focus on climate change impacts on CHIKV circulation or policy responses		2021	Ahmed, A et al.	Pathogens
The Efficacy of the Interferon Alpha/Beta Response Versus Arboviruses Is Temperature Dependent	Exclusion	Does not focus on climate change impacts on CHIKV circulation or policy responses		2018	Lane, WC et al.	Mbio
The Effects of Climate Change on Human Health in Africa, a Dermatologic Perspective: A Report from the International Society of Dermatology Climate Change Committee	Exclusion	Review		2020	Coates, SJ et al.	International Journal of Dermatology
The Effects of Climate Change and Globalization on Mosquito Vectors: Evidence from Jeju Island, South Korea on the Potential for Asian Tiger Mosquito (Aedes Albopictus) Influxes and Survival from Vietnam Rather Than Japan.	Exclusion	Review		2013	Lee, SH et al.	PloS One
The Effect of Riboflavin and Ultraviolet Light on the Infectivity of Arboviruses	Exclusion	Does not focus on climate change impacts on CHIKV circulation or policy responses		2015	Faddy, HM et al.	Transfusion
The Effect of Photoperiod on Life History and Blood-Feeding Activity in Aedes Albopictus and Aedes Aegypti (Diptera: Culicidae)	Inclusion		include climate change impacts on CHIKV	2015	Costanzo, KS et al.	Journal of Vector Ecology
The Effect of Climate Change on Skin Disease in North America.	Exclusion	Review		2017	Kaffenberger, BH et al.	Journal of the American Academy of Dermatology
The Effect of Climate Change on Mosquito-Borne Diseases	Exclusion	Review		2017	Deichstetter, P	American Biology Teacher
The Effect of Cladoceran, Daphnia Magna, on the Growth and Pupation of Aedes Aegypti L. Mosquito Larvae	Exclusion	Does not focus on climate change impacts on CHIKV circulation or policy responses		2022	Thakur, A et al.	Journal of Basic and Applied Zoology
The Early Warning and Response System (EWARS-TDR) for Dengue Outbreaks: Can It Also Be Applied to Chikungunya and Zika Outbreak Warning?	Exclusion	Does not focus on climate change impacts on CHIKV circulation or policy responses		2022	Cardenas, R et al.	Bmc Infectious Diseases
The Deadly Potential of Chikungunya Virus	Exclusion	Review		2024	Salje, H et al.	The Lancet Infectious Diseases
The Current Status of Neglected Tropical Diseases in Japan: A Scoping Review	Exclusion	Review		2024	Harada, Y et al.	Plos Neglected Tropical Diseases
The Current Status of Arboviruses with Major Epidemiological Significance in Europe	Exclusion	Review		2024	de la Calle-prieto, F et al.	Enfermedades Infecciosas y Microbiologia Clinica
The Continuous Adaptive Challenge Played by Arboviruses: An In Silico Approach to Identify a Possible Interplay between Conserved Viral RNA Sequences and Host RNA Binding Proteins (RBPs)	Exclusion	Does not focus on climate change impacts on CHIKV circulation or policy responses		2023	Chetta, M et al.	International Journal of Molecular Sciences
The Climate Emergency for Rheumatologists: Where Do We Stand?	Exclusion	Review		2025	Mruthyunjaya, P et al.	Clinical Rheumatology
The Chikungunya Disease: Modeling, Vector and Transmission Global Dynamics	Exclusion	Does not focus on climate change impacts on CHIKV circulation or policy responses		2011	Moulay, D et al.	Mathematical Biosciences
The Cases of Chikungunya and Its Relationship with the Climatic Conditions of the Municipality of Jo茫o Pessoa, Pb	Inclusion		include climate change impacts on CHIKV	2019	de Freitas, AF et al.	Revista Brasileira de Geografia Fisica
The Burden of Dengue Fever and Chikungunya in Southern Coastal Ecuador: Epidemiology, Clinical Presentation, and Phylogenetics from the First Two Years of a Prospective Study	Exclusion	Does not focus on climate change impacts on CHIKV circulation or policy responses		2018	Stewart-Ibarra, AM et al.	American Journal of Tropical Medicine and Hygiene
The Book Reopened on Infectious Diseases	Exclusion	Review		2008	Avila, M et al.	Microbes and Infection
The Arrival, Establishment and Spread of Exotic Diseases: Patterns and Predictions.	Exclusion	Does not focus on climate change impacts on CHIKV circulation or policy responses		2010	Randolph, SE et al.	Nature Reviews. Microbiology
The Antiviral Effects of Heat-Killed Lactococcus Lactis Strain Plasma Against Dengue, Chikungunya, and Zika Viruses in Humans by Upregulating the IFN-α Signaling Pathway	Exclusion	Does not focus on climate change impacts on CHIKV circulation or policy responses		2024	Low, ZX et al.	Microorganisms
The Alphavirus Nonstructural Protein 2 NTPase Induces a Host Translational Shut-Off through Phosphorylation of eEF2 via cAMP-PKA-eEF2K Signaling	Exclusion	Does not focus on climate change impacts on CHIKV circulation or policy responses		2023	Treffers, EE et al.	Plos Pathogens
The AFHSC-Division of GEIS Operations Predictive Surveillance Program: A Multidisciplinary Approach for the Early Detection and Response to Disease Outbreaks	Exclusion	Does not focus on climate change impacts on CHIKV circulation or policy responses		2011	Witt, CJ et al.	Bmc Public Health
The 2021 Zika Outbreak in Uttar Pradesh State of India: Tackling the Emerging Public Health Threat	Exclusion	Review		2022	Khan, E et al.	Tropical Doctor
The 2021 Report of the Lancet Countdown on Health and Climate Change: Code Red for a Healthy Future	Exclusion	Review		2021	Romanello, M et al.	Lancet
The 2017 Dhaka Chikungunya Outbreak	Exclusion	Review		2017	Kabir, MI et al.	The Lancet Infectious Diseases
The 2007 Epidemic Outbreak of Chikungunya Virus Infection in the Romagna Region of Italy: A New Perspective for the Possible Diffusion of Tropical Diseases in Temperate Areas?	Exclusion	Perspective		2008	Sambri, V et al.	The New Microbiologica
The "Unholy" Chikungunya-Dengue-Zika Trinity: A Theoretical Analysis	Inclusion		include climate change impacts on CHIKV	2017	Okuneye, KO et al.	Journal of Biological Systems
Testing of Visual and Chemical Attractants in Correlation with the Development and Field Evaluation of an Autodissemination Station for the Suppression of Aedes Aegypti and Aedes Albopictus in Florida	Exclusion	Does not focus on climate change impacts on CHIKV circulation or policy responses		2016	Kartzinel, MA et al.	Journal of the American Mosquito Control Association
Terra and Aqua Satellites Track Tiger Mosquito Invasion: Modelling the Potential Distribution of Aedes Albopictus in North-Eastern Italy	Inclusion		include climate change impacts on CHIKV	2011	Neteler, M et al.	International Journal of Health Geographics
Temporal Trend of Aedes Albopictus in Local Urban Parks of the Republic of Korea	Exclusion	Does not focus on climate change impacts on CHIKV circulation or policy responses		2020	Hwang, MJ et al.	Journal of Medical Entomology
Temporal and Spatiotemporal Arboviruses Forecasting by Machine Learning: A Systematic Review	Exclusion	Review		2022	de Lima, CL et al.	Frontiers in Public Health
Temporal and Spatial Evolution of Dengue Incidence in Brazil, 2001-2012	Exclusion	Does not focus on climate change impacts on CHIKV circulation or policy responses		2016	Rodrigues, NCP et al.	Plos One
Temperature, Traveling, Slums, and Housing Drive Dengue Transmission in a Non-Endemic Metropolis	Exclusion	Does not focus on climate change impacts on CHIKV circulation or policy responses		2021	Gurevitz, JM et al.	Plos Neglected Tropical Diseases
Temperature Tolerance and Inactivation of Chikungunya Virus	Exclusion	Does not focus on climate change impacts on CHIKV circulation or policy responses		2015	Huang, YJS et al.	Vector-Borne and Zoonotic Diseases
Temperature Modulates Innate Immunity in Aedes Aegypti During Chikungunya Virus Infection	Exclusion	Does not focus on climate change impacts on CHIKV circulation or policy responses		2020	Wimalasiri-Yapa, BR et al.	International Journal of Infectious Diseases
Temperature Modulates Immune Gene Expression in Mosquitoes During Arbovirus Infection: Temperature, Mosquitoes and Arboviruses	Exclusion	Does not focus on climate change impacts on CHIKV circulation or policy responses		2021	Wimalasiri-Yapa, BMCR et al.	Open Biology
Temperature Interference on ZIKV and CHIKV Cycles in Mosquitoes and Mammalian Cells.	Exclusion	Does not focus on climate change impacts on CHIKV circulation or policy responses		2024	Salles, TS et al.	Pathogens (Basel, Switzerland)
Temperature Impacts on Dengue Emergence in the United States: Investigating the Role of Seasonality and Climate Change	Exclusion	Does not focus on climate change impacts on CHIKV circulation or policy responses		2019	Robert, MA et al.	Epidemics
Temperature Dependent Transmission Potential Model for Chikungunya in India.	Inclusion		include climate change impacts on CHIKV	2019	Kakarla, SG et al.	The Science of the Total Environment
Temperature Characterization of Different Urban Microhabitats of Aedes Albopictus (Diptera Culicidae) in Central-Northern Italy	Inclusion		include climate change impacts on CHIKV	2015	Vallorani, R et al.	Environmental Entomology
Temperature and Transmission of Chikungunya, Dengue, and Zika Viruses: A Systematic Review of Experimental Studies on Aedes Aegypti and Aedes Albopictus	Exclusion	Review		2023	Delrieu, M et al.	Current Research in Parasitology & Vector-Borne Diseases
Temperature Affects Viral Kinetics and Vectorial Capacity of Aedes Aegypti Mosquitoes Co-Infected with Mayaro and Dengue Viruses	Exclusion	Does not focus on climate change impacts on CHIKV circulation or policy responses		2024	Terradas, G et al.	Parasites & Vectors
Techniques for Developing and Assessing Immune Responses Induced by Synthetic DNA Vaccines for Emerging Infectious Diseases	Exclusion	Does not focus on climate change impacts on CHIKV circulation or policy responses		2022	Xu, Z et al.	Methods Mol Biol
Targeted In Vitro Gene Silencing of E2 and nsP1 Genes of Chikungunya Virus by Biocompatible Zeolitic Imidazolate Framework	Exclusion	Review		2022	Tagore, R et al.	Frontiers in Bioengineering and Biotechnology
Tackling the Global Health Threat of Arboviruses: An Appraisal of the Three Holistic Approaches to Health.	Exclusion	Review		2021	Tajudeen, YA et al.	Health Promotion Perspectives
Tackling Climate Change and Deforestation to Protect Against Vector-Borne Diseases	Exclusion	Review		2023	Mordecai, E A	Nature Microbiology
Systemic and Ocular Manifestations of Arboviral Infections: A Review	Exclusion	Review		2024	Khairallah, M et al.	Ocular Immunology and Inflammation
Systematic Review of Important Viral Diseases in Africa in Light of the 'One Health' Concept	Exclusion	Review		2020	Chauhan, RP et al.	Pathogens
Synthesis and Cell-Based Evaluation of Umifenovir Analogues as Anti-SARS-CoV-2 Agents	Exclusion	Does not focus on climate change impacts on CHIKV circulation or policy responses		2024	Tanaka, H et al.	Helvetica Chimica Acta
Switching Vaccination Schemes for Vector-Borne Diseases with Seasonal Fluctuations	Exclusion	Does not focus on climate change impacts on CHIKV circulation or policy responses		2017	Liu, XZ et al.	Journal of Biological Systems
Susceptibility of Chikungunya Virus to Inactivation by Heat and Commercially and World Health Organization-Recommended Biocides	Exclusion	Does not focus on climate change impacts on CHIKV circulation or policy responses		2018	Franz, S et al.	Journal of Infectious Diseases
Surveillance of Vector-Borne Diseases in Germany: Trends and Challenges in the View of Disease Emergence and Climate Change.	Inclusion		include climate change impacts on CHIKV	2008	Jansen, A et al.	Parasitology Research
Surveillance of Aedes Aegypti: Comparison of House Index with Four Alternative Traps	Exclusion	Does not focus on climate change impacts on CHIKV circulation or policy responses		2015	Codeço, CT et al.	Plos Neglected Tropical Diseases
Surveillance of Aedes Aegypti Indoors and Outdoors Using Autocidal Gravid Ovitraps in South Texas During Local Transmission of Zika Virus, 2016 to 2018.	Exclusion	Does not focus on climate change impacts on CHIKV circulation or policy responses		2019	Martin, E et al.	Acta Tropica
Surveillance of Aedes Aegypti and Aedes Albopictus (Diptera: Culicidae) in High-Rise Apartment Buildings in Selangor, Malaysia	Exclusion	Does not focus on climate change impacts on CHIKV circulation or policy responses		2022	Roslan, MA et al.	International Journal of Tropical Insect Science
Surveillance of Aedes Aegypti and Aedes Albopictus (Diptera: Culicidae) as a Method for Prevention of Arbovirus Transmission in Urban and Seaport Areas of the Southern Coast of Brazil	Exclusion	Does not focus on climate change impacts on CHIKV circulation or policy responses		2023	Acero-Sandoval, MA et al.	Journal of Medical Entomology
Surveillance for Arboviruses and Leptospirosis Among Non-Malarial Acute Febrile Illness Outpatients in Areas Affected by Cyclones Idai and Kenneth in Mozambique	Exclusion	Does not focus on climate change impacts on CHIKV circulation or policy responses		2023	Mugabe, VA et al.	Frontiers in Tropical Diseases
Surge of Dengue Virus Infection and Chikungunya Fever in Bali in 2010: The Burden of Mosquito-Borne Infectious Diseases in a Tourist Destination	Exclusion	Does not focus on climate change impacts on CHIKV circulation or policy responses		2013	Yoshikawa, MJ et al.	Tropical Medicine and Health
Suppressing Aedes Albopictus, an Emerging Vector of Dengue and Chikungunya Viruses, by a Novel Combination of a Monomolecular Film and an Insect-Growth Regulator	Exclusion	Does not focus on climate change impacts on CHIKV circulation or policy responses		2010	Nelder, M et al.	American Journal of Tropical Medicine and Hygiene
Suitability of European Climate for the Asian Tiger Mosquito Aedes Albopictus: Recent Trends and Future Scenarios	Inclusion		include climate change impacts on CHIKV	2012	Caminade, C et al.	Journal of the Royal Society Interface
Structure Based Design towards the Identification of Novel Binding Sites and Inhibitors for the Chikungunya Virus Envelope Proteins	Exclusion	Does not focus on climate change impacts on CHIKV circulation or policy responses		2013	Rashad, AA et al.	Journal of Molecular Graphics & Modelling
Structural Landscape of the Complete Genomes of Dengue Virus Serotypes and Other Viral Hemorrhagic Fevers	Exclusion	Does not focus on climate change impacts on CHIKV circulation or policy responses		2021	Delli Ponti, R et al.	Bmc Genomics
Strengthening Preparedness for Arbovirus Infections in Mediterranean and Black Sea Countries: A Conceptual Framework to Assess Integrated Surveillance in the Context of the One Health Strategy	Exclusion	Review		2018	Dente, MG et al.	International Journal of Environmental Research and Public Health
Strategies for the Production of Soluble Interferon-Alpha Consensus and Potential Application in Arboviruses and SARS-CoV-2	Exclusion	Does not focus on climate change impacts on CHIKV circulation or policy responses		2021	Grabarz, F et al.	Life-Basel
Strategic Vaccination Responses to Chikungunya Outbreaks in Rome: Insights from a Dynamic Transmission Model	Inclusion		include policy responses	2024	Sloof, AC et al.	Plos Neglected Tropical Diseases
Storm Drains as Larval Development and Adult Resting Sites for Aedes Aegypti and Aedes Albopictus in Salvador, Brazil	Inclusion		include policy responses	2016	Paploski, IA et al.	Parasites and Vectors
Status Report on Public Health in Mauritius in 2009	Exclusion	Does not focus on climate change impacts on CHIKV circulation or policy responses		2010	D'Aoust, L et al.	Medecine Tropicale
Status of Diagnostics for Three Arbovirus Infections in Resource-Limited Settings	Exclusion	Review		2017	Pianka, K et al.	Technology
Standard Operating Procedures for Standardized Mass Rearing of the Dengue and Chikungunya Vectors Aedes Aegypti and Aedes Albopictus (Diptera: Culicidae) - II - Egg Storage and Hatching	Exclusion	Does not focus on climate change impacts on CHIKV circulation or policy responses		2015	Zheng, ML et al.	Parasites and Vectors
Stabilization of a Broadly Neutralizing Anti-Chikungunya Virus Single Domain Antibody	Exclusion	Does not focus on climate change impacts on CHIKV circulation or policy responses		2021	Liu, JL et al.	Frontiers in Medicine
Spread of Zika Virus in the Americas	Exclusion	Does not focus on climate change impacts on CHIKV circulation or policy responses		2017	Zhang, Q et al.	Proceedings of the National Academy of Sciences of the United States of America
Spread and Establishment of Aedes Albopictus in Southern Switzerland Between 2003 and 2014: An Analysis of Oviposition Data and Weather Conditions	Inclusion		include climate change impacts on CHIKV	2016	Flacio, E et al.	Parasites & Vectors
sPop: Age-Structured Discrete-Time Population Dynamics Model in C, Python, and R	Exclusion	Does not focus on climate change impacts on CHIKV circulation or policy responses		2018	Erguler, K	F1000Res
Species Composition, Seasonal Occurrence, Habitat Preference and Altitudinal Distribution of Malaria and Other Disease Vectors in Eastern Nepal	Inclusion		include policy responses	2014	Dhimal, M et al.	Parasites & Vectors
Spatio-Temporal Occurrence and Habitat Characteristics of Aedes aegypti (Diptera: Culicidae) Larvae in Southern Afar Region, Ethiopia	Exclusion	Does not focus on climate change impacts on CHIKV circulation or policy responses		2024	Seid, M et al.	Tropical Medicine and Health
Spatio-Temporal Modelling of the First Chikungunya Epidemic in an Intra-Urban Setting: The Role of Socioeconomic Status, Environment and Temperature	Inclusion		include climate change impacts on CHIKV	2021	Freitas, LP et al.	Plos Neglected Tropical Diseases
Spatio-Temporal Modelling Informing Wolbachia Replacement Releases in a Low Rainfall Climate	Inclusion		include climate change impacts on CHIKV	2022	Pagendam, D et al.	Insects
Spatiotemporal Heterogeneity in the Distribution of Chikungunya and Zika Virus Case Incidences During Their 2014 to 2016 Epidemics in Barranquilla, Colombia	Exclusion	Does not focus on climate change impacts on CHIKV circulation or policy responses		2019	McHale, TC et al.	International Journal of Environmental Research and Public Health
Spatiotemporal Forecasting for Dengue, Chikungunya Fever and Zika Using Machine Learning and Artificial Expert Committees Based on Meta-Heuristics	Exclusion	Does not focus on climate change impacts on CHIKV circulation or policy responses		2022	Da Silva, CC et al.	Research on Biomedical Engineering
Spatiotemporal Dynamics of Three Diseases Caused by Aedes-Borne Arboviruses in Mexico	Exclusion	Does not focus on climate change impacts on CHIKV circulation or policy responses		2022	Dong, B et al.	Communications Medicine
Spatiotemporal Distribution of Dengue and Chikungunya in the Hindu Kush Himalayan Region: A Systematic Review	Exclusion	Review		2020	Phuyal, P et al.	International Journal of Environmental Research and Public Health
Spatio-Temporal Biosurveillance of Climate Sensitive Mosquito-Borne Diseases Using Online Social Media	Exclusion	Does not focus on climate change impacts on CHIKV circulation or policy responses		2021	Ramirez-Ramirez, L et al.	Journal of the Indian Statistical Association
Spatial Distribution of Appropriate Aquatic Mosquitos’ Larval Sites Occurrence Using Integration of Field Data and GIS Techniques	Exclusion	Does not focus on climate change impacts on CHIKV circulation or policy responses		2023	Ragab, SH et al.	Egyptian Journal of Aquatic Biology and Fisheries
Spatial Distribution of Anopheles gambiae sensu lato Larvae in the Urban Environment of Yaounde, Cameroon	Exclusion	Does not focus on climate change impacts on CHIKV circulation or policy responses		2019	Djamouko-Djonkam, L et al.	Infectious Diseases of Poverty
Spatial Distribution of Aedes aegypti (Diptera: Culicidae) in Vulnerable Areas for the Transmission of Arboviruses	Exclusion	Does not focus on climate change impacts on CHIKV circulation or policy responses		2019	Soares, ENL et al.	Revista da Sociedade Brasileira de Medicina Tropical
Spatial and Temporal Variation of Dengue Incidence in the Island of Bali, Indonesia: An Ecological Study	Exclusion	Does not focus on climate change impacts on CHIKV circulation or policy responses		2019	Dhewantara, PW et al.	Travel Medicine and Infectious Disease
Spatial and Temporal Population Dynamics of Male and Female Aedes albopictus at a Local Scale in Medellin, Colombia	Inclusion		include climate change impacts on CHIKV	2021	Camargo, C et al.	Parasites & Vectors
Spatial and Temporal Distribution of Aedes aegypti and Aedes albopictus Oviposition on the Coast of Parana, Brazil, a Recent Area of Dengue Virus Transmission	Inclusion		include climate change impacts on CHIKV	2022	de Souza, SJP et al.	Tropical Medicine and Infectious Disease
Spatial Analysis of Mosquito-Borne Diseases in Europe: A Scoping Review	Exclusion	Review		2022	Moutinho, S et al.	Sustainability
Space-Time Clusters and Co-Occurrence of Chikungunya and Dengue Fever in Colombia From 2015 to 2016	Exclusion	Does not focus on climate change impacts on CHIKV circulation or policy responses		2018	Desjardins, MR et al.	Acta Tropica
Space, Territories and Vector-Borne Diseases: Lessons From the South to Fight the Threat of Arboviruses in Brazil?	Exclusion	Review		2019	Handschumacher, P et al.	Confins-Revue Franco-Bresilienne de Geographie-Revista Franco-Brasileira de Geografia
Snow-Covered Tires Generate Microhabitats That Enhance Overwintering Survival of Aedes albopictus (Diptera: Culicidae) in the Midwest, USA	Exclusion	Does not focus on climate change impacts on CHIKV circulation or policy responses		2022	Susong, KM et al.	Environmental Entomology
Small Scale Expression, Solubilization, and Characterization of Chikungunya Virus Structural Proteins	Exclusion	Does not focus on climate change impacts on CHIKV circulation or policy responses		2014	Dudha, N et al.	Asian Journal of Pharmaceutical and Clinical Research
Skin Manifestation and Diagnosis of Febrile Diseases by COVID-19 and Other Ribonucleic Acid Viruses: The Diagnostic Clues	Exclusion	Does not focus on climate change impacts on CHIKV circulation or policy responses		2020	Huang, YW et al.	Dermatologica Sinica
Size as a Proxy for Survival in Aedes aegypti (Diptera: Culicidae) Mosquitoes	Inclusion		include climate change impacts on CHIKV	2020	Gutiérrez, EHJ et al.	Journal of Medical Entomology
Singapore's 5 Decades of Dengue Prevention and Control-Implications for Global Dengue Control	Exclusion	Review		2023	Ho, SH et al.	Plos Neglected Tropical Diseases
Sindbis Macrodomain Poly-ADP-Ribose Hydrolase Activity Is Important for Viral RNA Synthesis	Exclusion	Does not focus on climate change impacts on CHIKV circulation or policy responses		2022	Aguilar, EG et al.	Journal of Virology
Simultaneous Detection of Different Zika Virus Lineages Via Molecular Computation in a Point-of-Care Assay	Exclusion	Does not focus on climate change impacts on CHIKV circulation or policy responses		2018	Bhadra, S et al.	Viruses
Simultaneous Detection and Quantitation of Chikungunya, Dengue and West Nile Viruses by Multiplex RT-PCR Assays and Dengue Virus Typing Using High Resolution Melting	Exclusion	Does not focus on climate change impacts on CHIKV circulation or policy responses		2009	Naze, F et al.	Journal of Virological Methods
Simulation of the Probable Vector Density That Caused the Nagasaki Dengue Outbreak Vectored by Aedes albopictus in 1942	Exclusion	Does not focus on climate change impacts on CHIKV circulation or policy responses		2013	Oki, M et al.	Epidemiology and Infection
Simulation Models of Dengue Transmission in Funchal, Madeira Island: Influence of Seasonality	Exclusion	Does not focus on climate change impacts on CHIKV circulation or policy responses		2020	Salami, D et al.	Plos Neglected Tropical Diseases
Simple and Economical Extraction of Viral RNA and Storage at Ambient Temperature	Exclusion	Does not focus on climate change impacts on CHIKV circulation or policy responses		2022	Hernandez, S et al.	Microbiology Spectrum
Silver Nanoparticles as Potential Antiviral Agents	Exclusion	Review		2021	Ratan, ZA et al.	Pharmaceutics
Short Report: Persistence of Viral RNA in Chikungunya Virus-Infected Aedes aegypti (Diptera: Culicidae) Mosquitoes After Prolonged Storage at 28℃	Exclusion	Does not focus on climate change impacts on CHIKV circulation or policy responses		2012	Mavale, M et al.	American Journal of Tropical Medicine and Hygiene
Shifts in Mosquito Diversity and Abundance Along a Gradient From Oil Palm Plantations to Conterminous Forests in Borneo	Exclusion	Does not focus on climate change impacts on CHIKV circulation or policy responses		2021	Young, KI et al.	Ecosphere
Seroprevalence of Hantavirus, Rickettsia y Chikungunya in the Indigenous Population of Tuch铆n, C贸rdoba	Exclusion	Does not focus on climate change impacts on CHIKV circulation or policy responses		2015	Barrera, S et al.	Infectio
Seroprevalence of Dengue, Zika, Chikungunya and Ross River Viruses Across the Solomon Islands	Exclusion	Does not focus on climate change impacts on CHIKV circulation or policy responses		2022	Russell, TL et al.	Plos Neglected Tropical Diseases
Seroprevalence of Dengue and Chikungunya Viruses Among Urban Refugees in Klang Valley, Malaysia	Inclusion		include policy responses	2024	Sahimin, N et al.	Transactions of the Royal Society of Tropical Medicine and Hygiene
Seroprevalence of Chikungunya Virus Infection in Sistan and Baluchestan Province, Iran: A Pilot Study	Inclusion		include climate change impacts on CHIKV	2023	Poudine, M et al.	Archives of Clinical Infectious Diseases
Seroprevalence of Asian Lineage Chikungunya Virus Infection on Saint Martin Island, 7 Months After the 2013 Emergence	Inclusion		include climate change impacts on CHIKV	2016	Gay, N et al.	American Journal of Tropical Medicine and Hygiene
Seroprevalence of Alphavirus Antibodies in a Cross-Sectional Study in Southwestern Tanzania Suggests Endemic Circulation of Chikungunya	Exclusion	Does not focus on climate change impacts on CHIKV circulation or policy responses		2014	Weller, N et al.	Plos Neglected Tropical Diseases
Seroprevalance of Dengue and Chikungunya Infection and Their Seasonal Trends	Exclusion	Does not focus on climate change impacts on CHIKV circulation or policy responses		2020	Pooja, C et al.	Journal of Pure and Applied Microbiology
Serological Evidence of Exposure to Onyong-Nyong and Chikungunya Viruses in Febrile Patients of Rural Taita-Taveta County and Urban Kibera Informal Settlement in Nairobi, Kenya	Exclusion	Does not focus on climate change impacts on CHIKV circulation or policy responses		2022	Masika, MM et al.	Viruses
Serological and Spatial Analysis of Alphavirus and Flavivirus Prevalence and Risk Factors in a Rural Community in Western Kenya	Exclusion	Does not focus on climate change impacts on CHIKV circulation or policy responses		2017	Grossi-Soyster, EN et al.	Plos Neglected Tropical Diseases
Seroepidemiology of Selected Arboviruses in Febrile Patients Visiting Selected Health Facilities in the Lake/River Basin Areas of Lake Baringo, Lake Naivasha, and Tana River, Kenya	Exclusion	Does not focus on climate change impacts on CHIKV circulation or policy responses		2015	Tigoi, C et al.	Vector-Borne and Zoonotic Diseases
Self-Amplifying RNA Vaccine Candidates: Alternative Platforms for mRNA Vaccine Development	Exclusion	Review		2023	Schmidt, C et al.	Pathogens
Selection of DNA Aptamers Against Chikungunya Virus Envelope 2 Protein and Their Application in Sandwich ELASA	Exclusion	Does not focus on climate change impacts on CHIKV circulation or policy responses		2025	Andrew, A et al.	Talanta
Selected Arboviral Diseases Imported to Poland - Current State of Knowledge and Perspectives for Research	Exclusion	Perspective		2019	Kuna, A et al.	Annals of Agricultural and Environmental Medicine
Seasonality Effects on Dengue: Basic Reproduction Number, Sensitivity Analysis and Optimal Control	Exclusion	Does not focus on climate change impacts on CHIKV circulation or policy responses		2016	Rodrigues, HS et al.	Mathematical Methods in the Applied Sciences
Seasonality and Timing of Peak Abundance of Aedes albopictus in Europe: Implications to Public and Animal Health	Inclusion		include climate change impacts on CHIKV	2021	Petric, M et al.	Geospatial Health
Seasonality and Geographical Occurrence of West Nile Fever and Distribution of Asian Tiger Mosquito	Inclusion		include climate change impacts on CHIKV	2014	Trájer, A et al.	Idojaras
Seasonal Variations of Dengue Vector Mosquitoes in Rural Settings of Thiruvarur District in Tamil Nadu, India	Inclusion		include climate change impacts on CHIKV	2020	Shukla, A et al.	Journal of Vector Borne Diseases
Seasonal Variation of Potential Flavivirus Vectors in an Urban Biological Reserve in Northeastern Brazil	Inclusion		include climate change impacts on CHIKV	2009	Medeiros, AS et al.	Journal of Medical Entomology
Seasonal Temperature Variation Influences Climate Suitability for Dengue, Chikungunya, and Zika Transmission	Inclusion		include climate change impacts on CHIKV	2018	Huber, JH et al.	Plos Neglected Tropical Diseases
Seasonal Synchronization of Diapause Phases in Aedes albopictus (Diptera: Culicidae)	Inclusion		include climate change impacts on CHIKV	2015	Lacour, G et al.	Plos One
Seasonal Prevalence of Dengue Vector Mosquito Aedes aegypti Linn in Jaipur City, Rajasthan, India	Exclusion	Does not focus on climate change impacts on CHIKV circulation or policy responses		2023	Kumawat, N et al.	Journal of Vector Borne Diseases
Seasonal Patterns of Vogt-Koyanagi-Harada Disease	Exclusion	Does not focus on climate change impacts on CHIKV circulation or policy responses		2023	Amaral, C et al.	Ocular Immunology and Inflammation
Seasonal Patterns of Dengue Fever in Rural Ecuador: 2009-2016	Exclusion	Does not focus on climate change impacts on CHIKV circulation or policy responses		2019	Sippy, R et al.	Plos Neglected Tropical Diseases
Seasonal Occurrence and Biological Parameters of Aedes albopictus (Skuse) (Diptera: Culicidae) as Management Tactics in Faisalabad, Punjab, Pakistan	Exclusion	Does not focus on climate change impacts on CHIKV circulation or policy responses		2022	Sarwar, M et al.	Revista de la Sociedad Entomologica Argentina
Seasonal Monitoring of Aedes albopictus: Practical Applications and Outcomes	Inclusion		include policy responses	2014	Gavaudan, S et al.	Veterinaria Italiana
Seasonal Insights for Integrative Mosquito Management From Multi-Year Baseline Entomological Data on Aedes aegypti in Lee County, Florida	Inclusion		include policy responses	2024	Morreale, R et al.	Plos One
Seasonal Dynamics and Spatial Distribution of Aedes albopictus (Diptera: Culicidae) in a Temperate Region in Europe, Southern Portugal	Inclusion		include climate change impacts on CHIKV	2020	Osório, HC et al.	International Journal of Environmental Research and Public Health
Seasonal Differences in Density but Similar Competitive Impact of Aedes albopictus (Skuse) on Aedes aegypti (L.) in Rio de Janeiro, Brazil	Inclusion		include climate change impacts on CHIKV	2016	Câmara, DCP et al.	Plos One
Seasonal Changes in the Distribution and Relative Abundance of the Dengue Vector, Aedes alhopictus in Two Villages in Mauritius: Implications for a Sterile Release Programme	Inclusion		include climate change impacts on CHIKV	2019	Iyaloo, DP et al.	African Entomology
Seasonal and Spatial Distribution of Aedes aegypti and Aedes albopictus in a Municipal Urban Park in Sao Paulo, SP, Brazil	Inclusion		include policy responses	2019	Heinisch, MRS et al.	Acta Tropica
Scoping Review on Vector-Borne Diseases in Urban Areas: Transmission Dynamics, Vectorial Capacity and Co-Infection	Exclusion	Review		2018	Eder, M et al.	Infectious Diseases of Poverty
Save Our Only Planet	Exclusion	Editorial material		2021		The Lancet Infectious Diseases
SARS-CoV-2 Failure to Infect or Replicate in Mosquitoes: An Extreme Challenge	Exclusion	Does not focus on climate change impacts on CHIKV circulation or policy responses		2020	Huang, YJS et al.	Scientific Reports
Role of Skin Immune Cells on the Host Susceptibility to Mosquito-Borne Viruses	Exclusion	Review		2014	Briant, L et al.	Virology
Role of Ophthalmology in Emerging Infectious Diseases	Exclusion	Review		2022	Rose-Nussbaumer, J et al.	Jama Ophthalmology
Role of Non-Residential Larval Habitats in Aedes Spatiotemporal Egg Production	Exclusion	Does not focus on climate change impacts on CHIKV circulation or policy responses		2024	Soto-López, J D et al.	Life-Basel
Role of Arbovirus Infection in Arthritogenic Pain Manifestation-A Systematic Review	Exclusion	Review		2022	Cardoso, RD et al.	Tropical Medicine and Infectious Disease
RNA Interference to Combat the Asian Tiger Mosquito in Europe: A Pathway From Design of an Innovative Vector Control Tool to Its Application	Exclusion	Review		2023	Mueller, R et al.	Biotechnology Advances
Risks of Emerging Infectious Diseases: Evolving Threats in a Changing Area, the Mediterranean Basin	Exclusion	Review		2014	Vittecoq, M et al.	Transboundary and Emerging Diseases
Risks and Challenges of Arboviral Diseases in Sudan: The Urgent Need for Actions	Exclusion	Review		2020	Ahmed, A et al.	Viruses
Risk Factors for the Presence of Dengue Vector Mosquitoes, and Determinants of Their Prevalence and Larval Site Selection in Dhaka, Bangladesh	Exclusion	Does not focus on climate change impacts on CHIKV circulation or policy responses		2018	Paul, KK et al.	Plos One
Risk Factors for the Presence of Chikungunya and Dengue Vectors (Aedes aegypti and Aedes albopictus), Their Altitudinal Distribution and Climatic Determinants of Their Abundance in Central Nepal	Inclusion		include climate change impacts on CHIKV	2015	Dhimal, M et al.	Plos Neglected Tropical Diseases
Risk Factors for Aedes aegypti Household Pupal Persistence in Longitudinal Entomological Household Surveys in Urban and Rural Kenya	Inclusion		include policy responses	2020	Ngugi, HN et al.	Parasites & Vectors
Rift Valley Fever: Risk of Persistence, Spread and Impact in Mayotte (France)	Exclusion	Does not focus on climate change impacts on CHIKV circulation or policy responses		2020	Nielsen, SS et al.	Efsa Journal
Rift Valley Fever Virus: Evolution in Progress	Exclusion	Review		2009	Tolou, H et al.	Medecine Tropicale
Riboflavin and Ultraviolet Light: Impact on Dengue Virus Infectivity	Exclusion	Does not focus on climate change impacts on CHIKV circulation or policy responses		2016	Faddy, HM et al.	Vox Sanguinis
Revisiting Key Entry Routes of Human Epidemic Arboviruses Into the Mainland Americas Through Large-Scale Phylogenomics	Inclusion		include policy responses	2018	Campos, TD et al.	International Journal of Genomics
Reviewing Estimates of the Basic Reproduction Number for Dengue, Zika and Chikungunya Across Global Climate Zones	Exclusion	Review		2020	Liu, Y et al.	Environmental Research
Review on Main Arboviruses Circulating on French Guiana, An Ultra-Peripheric European Region in South America	Exclusion	Review		2023	Bonifay, T et al.	Viruses-Basel
Review of Vector-Borne Diseases in Hong Kong	Exclusion	Review		2011	Ma, SKE et al.	Travel Medicine and Infectious Disease
Review of Importance of Weather and Environmental Variables in Agent-Based Arbovirus Models	Exclusion	Review		2022	Pascoe, L et al.	International Journal of Environmental Research and Public Health
Return of the Founder Chikungunya Virus to Its Place of Introduction Into Brazil Is Revealed by Genomic Characterization of Exanthematic Disease Cases	Exclusion	Review		2020	Maia, ZPG et al.	Emerging Microbes & Infections
Responding to the Chikungunya Virus in West Africa	Exclusion	Review		2024	Faye, M et al.	The Lancet
Research Trends in Mosquito Studies in Urban Areas	Exclusion	Review		2023	Rodríguez-González, S et al.	Acta Tropica
Research Progress Toward the Influence of Mosquito Salivary Proteins on the Transmission of Mosquito-Borne Viruses	Exclusion	Review		2024	Wang, ZY et al.	Insect Science
Research Progress on Impact of Compound Hot-Dry Events on Incidence of Infectious Diseases	Exclusion	Review		2024	Wang, D et al.	Journal of Environmental and Occupational Medicine
Report of Mosquito Vectors of Arboviruses From a Federal Conservation Unit in the Atlantic Forest, Rio de Janeiro State, Brazil	Inclusion		include climate change impacts on CHIKV	2022	Silva, SOF et al.	Life-Basel
Replication of Alphaviruses: A Review on the Entry Process of Alphaviruses Into Cells	Exclusion	Review		2011	Leung, JYS et al.	Advances in Virology
Remote Sensing for Risk Mapping of Aedes aegypti Infestations: Is This a Practical Task?	Exclusion	Does not focus on climate change impacts on CHIKV circulation or policy responses		2020	Lorenz, C et al.	Acta Tropica
Reliable Serological Diagnostic Tests for Arboviruses: Feasible or Utopia?	Exclusion	Review		2020	Kerkhof, K et al.	Trends in Microbiology
Releasing Wolbachia-Infected Mosquitos to Mitigate the Transmission of Zika Virus	Exclusion	Does not focus on climate change impacts on CHIKV circulation or policy responses		2021	Xue, L et al.	Journal of Mathematical Analysis and Applications
Relationship Between Climate Variables and Dengue Incidence in Argentina	Exclusion	Review		2023	López, MS et al.	Environmental Health Perspectives
Re-Emerging Chikungunya Fever: Some Lessons From Asia	Exclusion	Review		2009	Bhatia, R et al.	Tropical Medicine & International Health
Re-Emergence of Chikungunya and Other Scourges: The Role of Globalization and Climate Change	Exclusion	Review		2008	Rezza, G	Annali dell'Istituto Superiore di Sanita
Re-Emergence of Arbovirus Diseases in the State of Rio de Janeiro, Brazil: The Role of Simultaneous Viral Circulation Between 2014 and 2019	Exclusion	Does not focus on climate change impacts on CHIKV circulation or policy responses		2022	Man, OM et al.	One Health
Reduction in Egg Fertility of Aedes albopictus Mosquitoes in Greece Following Releases of Imported Sterile Males	Exclusion	Does not focus on climate change impacts on CHIKV circulation or policy responses		2021	Balatsos, G et al.	Insects
Recovery of Dengue Virus From Urine Samples by Real-Time RT-PCR	Exclusion	Does not focus on climate change impacts on CHIKV circulation or policy responses		2015	Van den Bossche, D et al.	European Journal of Clinical Microbiology & Infectious Diseases
Recovery and Resilience of Communities in Flood Risk Zones in a Small Island Developing State: A Case Study From a Suburban Settlement of Port Louis, Mauritius	Exclusion	Does not focus on climate change impacts on CHIKV circulation or policy responses		2018	Chacowry, A et al.	International Journal of Disaster Risk Reduction
Recognizing and Managing Emerging Infectious Diseases in the Emergency Department	Exclusion	Review		2018	Millán, R et al.	Emerg Med Pract
Recent Uses of Paper Microfluidics in Isothermal Nucleic Acid Amplification Tests	Exclusion	Review		2023	Reynolds, J et al.	Biosensors
Recent and Projected Future Climatic Suitability of North America for the Asian Tiger Mosquito Aedes albopictus	Exclusion	Review		2014	Ogden, NH et al.	Parasites & Vectors
Recent Advances on Pathogenesis, Diagnosis, Prevention, Immunological Aspects, and Vectors of Dengue: A Review	Exclusion	Review		2023	Sahu, MC et al.	Asian Pacific Journal of Tropical Biomedicine
Recent Advances in Dengue: Relevance to Puerto Rico	Exclusion	Review		2015	Noyd, DH et al.	Puerto Rico Health Sciences Journal
Real-Time Reverse-Transcription Loop-Mediated Isothermal Amplification for Rapid Detection of Rift Valley Fever Virus	Exclusion	Does not focus on climate change impacts on CHIKV circulation or policy responses		2008	Peyrefitte, CN et al.	Journal of Clinical Microbiology
Rapidly Evolving Outbreak of a Febrile Illness in Rural Haiti: The Importance of a Field Diagnosis of Chikungunya Virus in Remote Locations	Exclusion	Does not focus on climate change impacts on CHIKV circulation or policy responses		2015	McGraw, IT et al.	Vector-Borne and Zoonotic Diseases
Rapid Testing Requires Clinical Evaluation for Accurate Diagnosis of Dengue Disease: A Passive Surveillance Study in Southern Malaysia	Exclusion	Does not focus on climate change impacts on CHIKV circulation or policy responses		2021	Ngim, CF et al.	Plos Neglected Tropical Diseases
Rapid Response to Pandemic Threats: Immunogenic Epitope Detection of Pandemic Pathogens for Diagnostics and Vaccine Development Using Peptide Microarrays	Exclusion	Review		2020	Heiss, K et al.	Journal of Proteome Research
Rapid Epidemic Expansion of Chikungunya Virus East/Central/South African Lineage, Paraguay	Exclusion	Review		2023	Giovanetti, M et al.	Emerging Infectious Diseases
Rapid and Simple Detection of Hepatitis C Virus by Reverse Transcriptase -Loop- Mediated Isothermal Amplification Method	Exclusion	Does not focus on climate change impacts on CHIKV circulation or policy responses		2010	Esfahani, SN et al.	African Journal of Microbiology Research
Rainfall and Chikungunya Incidences in India During 2010-2014	Inclusion		include climate change impacts on CHIKV	2018	Shil, P et al.	Virusdisease
Quantifying the Potential Impact of Mass Media Campaigns on Mitigating the Spread of Chikungunya Virus During Outbreaks in Heterogeneous Population	Exclusion	Does not focus on climate change impacts on CHIKV circulation or policy responses		2023	Lusekelo, E et al.	Informatics in Medicine Unlocked
Quantifying Sociodemographic Heterogeneities in the Distribution of Aedes aegypti Among California Households	Exclusion	Does not focus on climate change impacts on CHIKV circulation or policy responses		2020	Donnelly, MAP et al.	Plos Neglected Tropical Diseases
Pyrosequencing 16S rRNA Genes of Bacteria Associated With Wild Tiger Mosquito Aedes albopictus: a Pilot Study	Exclusion	Does not focus on climate change impacts on CHIKV circulation or policy responses		2014	Minard, G et al.	Frontiers in Cellular and Infection Microbiology
Public Health Significance of Invasive Mosquitoes in Europe	Inclusion		include policy responses	2013	Schaffner, F et al.	Clinical Microbiology and Infection
Public Health Responses to and Challenges for the Control of Dengue Transmission in High-Income Countries: Four Case Studies	Exclusion	Review		2016	Viennet, E et al.	Plos Neglected Tropical Diseases
Promising Inhibitors of nsp2 of CHIKV Using Molecular Docking and Temperature-Dependent Molecular Dynamics Simulations	Exclusion	Does not focus on climate change impacts on CHIKV circulation or policy responses		2022	Meena, MK et al.	Journal of Biomolecular Structure & Dynamics
Projections of Aedes and Culex Mosquitoes Across North and South America in Response to Climate Change	Inclusion		include climate change impacts on CHIKV	2024	Gorris, ME et al.	Journal of Climate Change and Health
Prioritizing Water Security in the Management of Vector-Borne Diseases: Lessons From Oaxaca, Mexico	Exclusion	Review		2020	Akanda, AS et al.	Geohealth
Prioritization of Vector -Borne Diseases in Canada Under Current Climate and Projected Climate Change	Exclusion	Does not focus on climate change impacts on CHIKV circulation or policy responses		2020	Otten, A et al.	Microbial Risk Analysis
Primary Exposure to Zika Virus Is Linked With Increased Risk of Symptomatic Dengue Virus Infection With Serotypes 2, 3, and 4, but Not 1	Exclusion	Does not focus on climate change impacts on CHIKV circulation or policy responses		2024	Zambrana, JV et al.	Science Translational Medicine
Prevalence of Vector Borne Diseases in Jammu Division, Jammu and Kashmir, India	Exclusion	Does not focus on climate change impacts on CHIKV circulation or policy responses		2021	Jamwal, N et al.	Journal of Vector Borne Diseases
Prevalence of Flavivirus and Alphavirus in Bats Captured in the State of Yucatan, Southeastern Mexico	Exclusion	Does not focus on climate change impacts on CHIKV circulation or policy responses		2024	Yeh-Gorocica, A et al.	One Health
Prevalence of Disease Vectors in Lakshadweep Islands During Post-Monsoon Season	Exclusion	Does not focus on climate change impacts on CHIKV circulation or policy responses		2018	Krishnan, J et al.	Journal of Vector Borne Diseases
Prevalence of Dengue Fever in Saudi Arabia: Jeddah as a Case Study	Exclusion	Does not focus on climate change impacts on CHIKV circulation or policy responses		2023	Alyahya, HS	Entomological Research
Prevalence of Arboviruses in Vietnam	Exclusion	Review		2021	Kas'Yan, ZA et al.	Problemy Osobo Opasnykh Infektsii
Present and Future Projections of Habitat Suitability of the Asian Tiger Mosquito, a Vector of Viral Pathogens, From Global Climate Simulation	Inclusion		include policy responses	2015	Proestos, Y et al.	Philosophical Transactions of the Royal Society B-Biological Sciences
Present and Future Arboviral Threats	Exclusion	Review		2010	Weaver, SC et al.	Antiviral Research
Presence of Aedes (Stegomyia) Aegypti (Linnaeus, 1762) and Its Natural Infection With Dengue Virus at Unrecorded Heights in Colombia	Exclusion	Does not focus on climate change impacts on CHIKV circulation or policy responses		2016	Ruiz-López, F et al.	Biomedica
Preparing for the Next Emerging Perinatal Infectious Disease	Exclusion	Review		2024	Buekens, P et al.	Pediatric Research
Preliminary Screening of Mosquito Spatial Distribution in Togo: With Special Focus on the Aedes (Diptera: Culicidae) Species	Exclusion	Does not focus on climate change impacts on CHIKV circulation or policy responses		2019	Thabet, HS et al.	Journal of Medical Entomology
Preface	Exclusion	Does not focus on climate change impacts on CHIKV circulation or policy responses		2018	Hilgenfeld, R et al.	Advances in Experimental Medicine and Biology
Predicting the Effects of Climate Change on Dengue Vector Densities in Southeast Asia Through Process-Based Modeling	Inclusion		include climate change impacts on CHIKV	2022	Bonnin, L et al.	Environmental Health Perspectives
Predicting Arboviral Disease Emergence Using Bayesian Networks: a Case Study of Dengue Virus in Western Australia	Exclusion	Does not focus on climate change impacts on CHIKV circulation or policy responses		2017	Ho, SH et al.	Epidemiology and Infection
Predicting Aquatic Development and Mortality Rates of Aedes aegypti	Exclusion	Does not focus on climate change impacts on CHIKV circulation or policy responses		2019	Zapletal, J et al.	Plos One
Precursor to Dengue: Projecting Effects of Climate Change on Mosquito Density in Southeast Asia	Inclusion		include climate change impacts on CHIKV	2023	Osuolale, O et al.	Environmental Health Perspectives
Practical Unidentifiability of a Simple Vector-Borne Disease Model: Implications for Parameter Estimation and Intervention Assessment	Exclusion	Does not focus on climate change impacts on CHIKV circulation or policy responses		2018	Kao, YH et al.	Epidemics
Practical Management Plan for Invasive Mosquito Species in Europe: I. Asian Tiger Mosquito (Aedes albopictus)	Exclusion	Review		2020	Bellini, R et al.	Travel Medicine and Infectious Disease
Povidone-Iodine Attenuates Viral Replication in Ocular Cells: Implications for Ocular Transmission of RNA Viruses	Exclusion	Does not focus on climate change impacts on CHIKV circulation or policy responses		2021	Singh, S et al.	Biomolecules
Potentially Emergent Vector-Borne Diseases in the Mediterranean and Their Possible Relationship With Climate Change	Exclusion	Review		2011	González, PA et al.	Emergencias
Potential Risks of Zika and Chikungunya Outbreaks in Brazil: A Modeling Study	Inclusion		include policy responses	2018	Aguiar, BS et al.	International Journal of Infectious Diseases
Potential Risk of Dengue and Chikungunya Outbreaks in Northern Italy Based on a Population Model of Aedes albopictus (Diptera: Culicidae)	Exclusion	Does not focus on climate change impacts on CHIKV circulation or policy responses		2016	Guzzetta, G et al.	Plos Neglected Tropical Diseases
Potential Risk Areas of Aedes albopictus in South-Eastern Iran: A Vector of Dengue Fever, Zika, and Chikungunya	Inclusion		include climate change impacts on CHIKV	2017	Nejati, J et al.	Frontiers in Microbiology
Potential Nosocomial Infections by the Zika and Chikungunya Viruses in Public Health Facilities in the Metropolitan Area of Recife, Brazil	Exclusion	Does not focus on climate change impacts on CHIKV circulation or policy responses		2022	Krokovsky, L et al.	Tropical Medicine and Infectious Disease
Potential Impact of Climatic Variability on the Epidemiology of Dengue in Risaralda, Colombia, 2010-2011	Exclusion	Does not focus on climate change impacts on CHIKV circulation or policy responses		2015	Quintero-Herrera, LL et al.	Journal of Infection and Public Health
Potential Impact of Climate Change on Emerging Vector-Borne and Other Infections in the UK	Exclusion	Review		2017	Baylis, M	Environmental Health
Potential Global Distribution of the Invasive Mosquito Aedes koreicus Under a Changing Climate	Exclusion	Does not focus on climate change impacts on CHIKV circulation or policy responses		2023	Liu, Q; Xie, JW et al.	Tropical Medicine and Infectious Disease
Potential Geographic Distribution of the Tiger Mosquito Aedes albopictus (Skuse, 1894) (Diptera: Culicidae) in Current and Future Conditions for Colombia	Inclusion		include climate change impacts on CHIKV	2021	Echeverry-Cárdenas, E et al.	Plos Neglected Tropical Diseases
Potential Effects of Heat Waves on the Population Dynamics of the Dengue Mosquito Aedes albopictus	Inclusion		include climate change impacts on CHIKV	2019	Jia, P et al.	Plos Neglected Tropical Diseases
Potential Current and Future Distribution for Aedes aegypti and Aedes albopictus in Colombia: Important Disease Vectors	Inclusion		include climate change impacts on CHIKV	2024	Mejía-Jurado, E et al.	Biological Invasions
Potential Container and Its Environmental Conditions for Mosquito Breeding Site in Universitas Padjadjaran Jatinangor	Exclusion	Does not focus on climate change impacts on CHIKV circulation or policy responses		2018	Faridah, L et al.	Majalah Kedokteran Bandung-Mkb-Bandung Medical Journal
Population Genetics of Aedes albopictus in the Port Cities of Hainan Island and Leizhou Peninsula, China	Exclusion	Does not focus on climate change impacts on CHIKV circulation or policy responses		2024	Zhao, MH et al.	Infection Genetics and Evolution
Population Genetics of Aedes albopictus (Diptera: Culicidae) in Its Native Range in Lao People's Democratic Republic	Exclusion	Does not focus on climate change impacts on CHIKV circulation or policy responses		2019	Motoki, MT et al.	Parasites & Vectors
Population Genetics and Ecological Niche of Invasive Aedes albopictus in Mexico	Inclusion		include climate change impacts on CHIKV	2016	Pech-May, A et al.	Acta Tropica
Population Fluctuations of Aedes aegypti (Diptera: Culicidae) and Dengue Cases in 6 Municipalities of Aragua State, Venezuela	Exclusion	Does not focus on climate change impacts on CHIKV circulation or policy responses		2017	Rubio-Palis, Y et al.	Boletin de Malariologia y Salud Ambiental
Population Dynamics of Aedes aegypti and Aedes albopictus in Two Rural Villages in Southern Mexico: Baseline Data for an Evaluation of the Sterile Insect Technique	Exclusion	Does not focus on climate change impacts on CHIKV circulation or policy responses		2021	Marina, CF et al.	Insects
Pneumonia in the Tropics	Exclusion	Review		2018	Lim, TK et al.	Respirology
Platelet Transfusions: Where Do We Go From Here?	Exclusion	Does not focus on climate change impacts on CHIKV circulation or policy responses		2016	Kaufman, RM	Transfusion Medicine
Plant-Derived Antimicrobial Peptides as Potential Antiviral Agents in Systemic Viral Infections	Exclusion	Review		2021	Mammari, N et al.	Pharmaceuticals
Phenotypic Adaptation to Temperature in the Mosquito Vector, Aedes aegypti	Exclusion	Does not focus on climate change impacts on CHIKV circulation or policy responses		2024	Dennington, NL et al.	Global Change Biology
Persisting Mixed Cryoglobulinemia in Chikungunya Infection	Exclusion	Does not focus on climate change impacts on CHIKV circulation or policy responses		2009	Oliver, M et al.	Plos Neglected Tropical Diseases
Persistence of Chikungunya Virus in Samples Stored at Different Temperatures	Exclusion	Does not focus on climate change impacts on CHIKV circulation or policy responses		2018	Parashar, D et al.	Current Science (00113891)
Persistence of Chikungunya ECSA Genotype and Local Outbreak in an Upper Medium Class Neighborhood in Northeast Brazil	Exclusion	Does not focus on climate change impacts on CHIKV circulation or policy responses		2020	de Jesus, JG et al.	Plos One
Perinatal Vertical Transmission of Chikungunya Virus in Ruili, a Town on the Border Between China and Myanmar	Exclusion	Editorial material		2021	Shen, JY et al.	Virologica Sinica
Peptidomimetic Oligomers Targeting Membrane Phosphatidylserine Exhibit Broad Antiviral Activity	Exclusion	Does not focus on climate change impacts on CHIKV circulation or policy responses		2023	Tate, PM et al.	Acs Infectious Diseases
Peptidoglycan-Associated Cyclic Lipopeptide Disrupts Viral Infectivity	Exclusion	Does not focus on climate change impacts on CHIKV circulation or policy responses		2019	Johnson, BA et al.	Journal of Virology
Patterns of Occurrence of Dengue and Chikungunya, and Spatial Distribution of Mosquito Vector Aedes albopictus in Swabi District, Pakistan	Inclusion		include climate change impacts on CHIKV	2018	Hira, FS et al.	Tropical Medicine & International Health
Pathogenicity and Virulence of O'nyong-Nyong Virus: A Less Studied Togaviridae With Pandemic Potential	Exclusion	Does not focus on climate change impacts on CHIKV circulation or policy responses		2024	Ming, STJ et al.	Virulence
Past, Present and Future Distribution of the Yellow Fever Mosquito Aedes aegypti: The European Paradox	Exclusion	Review		2022	Wint, W et al.	Science of the Total Environment
Past and Future Spread of the Arbovirus Vectors Aedes aegypti and Aedes albopictus	Inclusion		include climate change impacts on CHIKV	2019	Kraemer, MUG et al.	Nature Microbiology
Past and Future Epidemic Potential of Chikungunya Virus in Australia	Inclusion		include policy responses	2021	White, T et al.	Plos Neglected Tropical Diseases
Parsonage-Turner Syndrome Following Chikungunya Virus Infection: A Case Report	Exclusion	Editorial material		2019	Farias, LABG et al.	Asian Pacific Journal of Tropical Medicine
Parity and Longevity of Aedes aegypti According to Temperatures in Controlled Conditions and Consequences on Dengue Transmission Risks	Exclusion	Does not focus on climate change impacts on CHIKV circulation or policy responses		2015	Goindin, D et al.	Plos One
Parasitology and One Health—Perspectives on Africa and Beyond	Exclusion	Perspective		2021	Lorusso, V	Pathogens
Pan-European Chikungunya Surveillance: Designing Risk Stratified Surveillance Zones	Exclusion	Does not focus on climate change impacts on CHIKV circulation or policy responses		2009	Tilston, N et al.	International Journal of Health Geographics
Pandemics, Pathogenicity and Changing Molecular Epidemiology of Cholera in the Era of Global Warming	Exclusion	Review		2017	Chowdhury, FR et al.	Annals of Clinical Microbiology and Antimicrobials
Ovitrap Surveillance of Dengue Vector Mosquitoes in Bandung City, West Java Province, Indonesia	Exclusion	Does not focus on climate change impacts on CHIKV circulation or policy responses		2021	Sasmita, HI et al.	Plos Neglected Tropical Diseases
Oviposition Responses of Aedes Mosquitoes to Bacterial Isolates From Attractive Bamboo Infusions	Exclusion	Does not focus on climate change impacts on CHIKV circulation or policy responses		2015	Ponnusamy, L et al.	Parasites & Vectors
Overview of Dengue Outbreaks in the Southwestern Indian Ocean and Analysis of Factors Involved in the Shift Toward Endemicity in Reunion Island: A Systematic Review	Exclusion	Review		2022	Hafsia, S et al.	Plos Neglected Tropical Diseases
Outbreak of Chikungunya in the State of Sonora. The Problem of Febrile Exanthematous Diseases in Dry Climate Regions	Exclusion	Review		2017	Delgado-de La Mora, J et al.	Salud Publica de Mexico
Outbreak of Chikungunya in Pakistan	Exclusion	Review		2017	Rauf, M et al.	The Lancet Infectious Diseases
Oropouche Virus as an Emerging Cause of Acute Febrile Illness in Colombia	Exclusion	Does not focus on climate change impacts on CHIKV circulation or policy responses		2022	Ciuoderis, KA et al.	Emerging Microbes and Infections
Oropouche Fever: A Review	Exclusion	Review		2018	Sakkas, H et al.	Viruses-Basel
Optofluidic Photonic Crystal Micro Sensor for Enhanced Detection of Infectious Diseases	Exclusion	Does not focus on climate change impacts on CHIKV circulation or policy responses		2024	Sharan, P et al.	Engineering Research Express
Optimization of Cationic (Q)-Paper for Detection of Arboviruses in Infected Mosquitoes	Exclusion	Does not focus on climate change impacts on CHIKV circulation or policy responses		2018	Glushakova, LG et al.	Journal of Virological Methods
Operational Satellite-Based Temporal Modelling of Aedes Population in Argentina	Exclusion	Does not focus on climate change impacts on CHIKV circulation or policy responses		2018	Espinosa, M et al.	Geospatial Health
Ongoing and Emerging Arbovirus Threats in Europe	Exclusion	Review		2018	Barzon, L	Journal of Clinical Virology
One-Step Reverse Transcription Quantitative PCR Assay for Simultaneous Detection of Chikungunya, Dengue and Zika Virus Blood Sample Spotted on Filter Paper	Exclusion	Does not focus on climate change impacts on CHIKV circulation or policy responses		2020	Mejia, MFA et al.	Southeast Asian Journal of Tropical Medicine and Public Health
One Medicine One Science: A Framework for Exploring Challenges at the Intersection of Animals, Humans, and the Environment	Exclusion	Does not focus on climate change impacts on CHIKV circulation or policy responses		2014	Travis, DA et al.	Annals of the New York Academy of Sciences
One Health and Social Research in Disease Ecology: A Social Contextual Study of Vector-Borne Diseases in the Yucatan Peninsula, Mexico	Exclusion	Does not focus on climate change impacts on CHIKV circulation or policy responses		2024	Pacheco-Zapata, M et al.	Social Science and Medicine
On Lifestyle Trends, Health and Mosquitoes: Formulating Welfare Levels for Control of the Asian Tiger Mosquito in Greece	Inclusion		include policy responses	2019	Kolimenakis, A et al.	Plos Neglected Tropical Diseases
Ocular Manifestations of Emerging Infectious Diseases	Exclusion	Review		2013	Khairallah, M et al.	Current Opinion in Ophthalmology
Ocular Manifestations of Emerging Arboviruses: Dengue Fever, Chikungunya, Zika Virus, West Nile Virus, and Yellow Fever	Exclusion	Review		2018	Merle, H et al.	Journal Francais d Ophtalmologie
nsP4 Is a Major Determinant of Alphavirus Replicase Activity and Template Selectivity	Exclusion	Does not focus on climate change impacts on CHIKV circulation or policy responses		2021	Lello, LS et al.	Journal of Virology
Nowcasting the Spread of Chikungunya Virus in the Americas	Exclusion	Does not focus on climate change impacts on CHIKV circulation or policy responses		2014	Johansson, MA et al.	Plos One
Novel Molecular Approaches to Combat Vectors and Vector-Borne Viruses: Special Focus on RNA Interference (RNAi) Mechanisms	Inclusion		include policy responses	2022	Agarwal, A et al.	Acta Tropica
Novel Development of Lecanicillium lecanii-Based Granules as a Platform Against Malarial Vector Anopheles culicifacies	Exclusion	Does not focus on climate change impacts on CHIKV circulation or policy responses		2023	Sogan, N et al.	World Journal of Microbiology & Biotechnology
Novel Approaches for the Rapid Development of Rationally Designed Arbovirus Vaccines	Exclusion	Does not focus on climate change impacts on CHIKV circulation or policy responses		2023	van Bree, JWM et al.	One Health
Northern Range Expansion of the Asian Tiger Mosquito (Aedes albopictus): Analysis of Mosquito Data From Connecticut, USA	Inclusion		include climate change impacts on CHIKV	2017	Armstrong, PM et al.	Plos Neglected Tropical Diseases
Nonlinear Impacts of Climatic Variability on the Density-Dependent Regulation of an Insect Vector of Disease	Exclusion	Does not focus on climate change impacts on CHIKV circulation or policy responses		2012	Chaves, LF et al.	Global Change Biology
Non-Linear Associations Between Meteorological Factors, Ambient Air Pollutants and Major Mosquito-Borne Diseases in Thailand	Inclusion		include climate change impacts on CHIKV	2023	Tewari, P et al.	Plos Neglected Tropical Diseases
Nonlinear and Delayed Impacts of Climate on Dengue Risk in Barbados: A Modelling Study	Exclusion	Does not focus on climate change impacts on CHIKV circulation or policy responses		2018	Lowe, R et al.	Plos Medicine
No Chikungunya Virus Infections Among Dutch Long-Term Travellers to (Sub)Tropical Countries: a Prospective Study 2008-2011	Exclusion	Does not focus on climate change impacts on CHIKV circulation or policy responses		2019	Overbosch, FW et al.	Bmc Infectious Diseases
N-Linked Glycans Shape Skin Immune Responses During Arthritis and Myositis After Intradermal Infection With Ross River Virus	Exclusion	Does not focus on climate change impacts on CHIKV circulation or policy responses		2022	Tharmarajah, K et al.	Journal of Virology
Niche and Range Shifts of Aedes aegypti and Ae. albopictus Suggest That the Latecomer Shows a Greater Invasiveness	Inclusion		include policy responses	2023	Nie, PX et al.	Insects
New Class of Early-Stage Enterovirus Inhibitors With a Novel Mechanism of Action	Exclusion	Does not focus on climate change impacts on CHIKV circulation or policy responses		2017	Ma, Y et al.	Antiviral Research
Neuroinvasion of Emerging and Re-Emerging Arboviruses: A Scoping Review	Exclusion	Review		2024	Srichawla, BS et al.	Sage Open Medicine
Neuroimaging Features of Arboviral Infections in the Americas	Exclusion	Review		2022	Corrêa, DG et al.	Clinical Imaging
Neglected Tropical Diseases: No Longer Someone Else's Problem	Exclusion	Review		2014	The, LID et al.	Lancet Infectious Diseases
Navigating Evolving Challenges in Blood Safety	Exclusion	Review		2024	Pourkarim, MR	Viruses
Natural History of Emerging and Reemerging Diseases in Argentina: Zika, Chikungunya and Dengue (2016-2017)	Exclusion	Review		2017	Martino, O et al.	Prensa Medica Argentina
Native Wolbachia From Aedes albopictus Blocks Chikungunya Virus Infection In Cellulo	Exclusion	Does not focus on climate change impacts on CHIKV circulation or policy responses		2015	Raquin, V et al.	Plos One
MVSE: An R-Package That Estimates a Climate-Driven Mosquito-Borne Viral Suitability Index	Exclusion	Does not focus on climate change impacts on CHIKV circulation or policy responses		2019	Oboist, U et al.	Methods in Ecology and Evolution
Multi-Year Dynamics of the Aedes albopictus Occurrence in Two Neighbouring Cities in the Alps	Exclusion	Does not focus on climate change impacts on CHIKV circulation or policy responses		2023	Lencioni, V et al.	European Zoological Journal
Multisectoral Perspectives on Global Warming and Vector-Borne Diseases: a Focus on Southern Europe	Exclusion	Review		2023	Adepoju, OA et al.	Current Tropical Medicine Reports
Multiplexed Diagnosis of Four Serotypes of Dengue Virus by Real-Time RT-PCR	Exclusion	Does not focus on climate change impacts on CHIKV circulation or policy responses		2020	Kim, J et al.	Biochip Journal
Multidisciplinary Approach for Surveillance and Risk Identification of Yellow Fever and Other Arboviruses in Colombia	Exclusion	Does not focus on climate change impacts on CHIKV circulation or policy responses		2022	Mantilla-Granados, JS et al.	One Health
Multi-Core-Shell Composite SnO2NPs@ZIF-8: Potential Antiviral Agent and Effective Photocatalyst for Waste-Water Treatment	Exclusion	Does not focus on climate change impacts on CHIKV circulation or policy responses		2019	Chandra, R et al.	Environmental Science and Pollution Research
Mosquito-Transmitted Viruses - the Great Brazilian Challenge	Exclusion	Review		2016	Mota, MTD et al.	Brazilian Journal of Microbiology
Mosquito-Stage-Structured Malaria Models and Their Global Dynamics	Exclusion	Does not focus on climate change impacts on CHIKV circulation or policy responses		2012	Ai, SB et al.	Siam Journal on Applied Mathematics
Mosquitoes on the Move	Exclusion	Does not focus on climate change impacts on CHIKV circulation or policy responses		2016	Powell, J R	Science
Mosquitoes Know No Borders: Surveillance of Potential Introduction of Aedes Species in Southern Quebec, Canada	Inclusion		include climate change impacts on CHIKV	2021	Lowe, AM et al.	Pathogens
Mosquitoes as Suitable Vectors for Alphaviruses	Exclusion	Does not focus on climate change impacts on CHIKV circulation or policy responses		2018	Lim, EXY et al.	Viruses-Basel
Mosquitoes and Mosquito-Borne Diseases in Vietnam	Exclusion	Review		2022	Huynh, LN et al.	Insects
Mosquitoes and Disease in Australia, What Does the Future Hold?	Exclusion	Review		2009	Russell, RC	Microbiology Australia
Mosquito-Borne Viruses in Europe	Exclusion	Review		2008	Hubálek, Z	Parasitology Research
Mosquito-Borne Viruses and Insect-Specific Viruses Revealed in Field-Collected Mosquitoes by a Monitoring Tool Adapted From a Microbial Detection Array	Exclusion	Does not focus on climate change impacts on CHIKV circulation or policy responses		2019	Martin, E et al.	Applied and Environmental Microbiology
Mosquito-Borne Viral Pathogens Detected in Zambia: A Systematic Review	Exclusion	Review		2021	Velu, RM et al.	Pathogens
Mosquito-Borne Viral Diseases in the Democratic Republic of the Congo: A Review	Exclusion	Review		2020	Mbanzulu, KM et al.	Parasites & Vectors
Mosquito-Borne Viral Diseases and Potential Transmission Blocking Vaccine Candidates	Exclusion	Review		2018	Bakhshi, H et al.	Infection Genetics and Evolution
Mosquito-Borne Diseases: Assessing Risk and Strategies to Control Their Spread in the Middle East	Exclusion	Review		2024	AL-Eitan, L et al.	Journal of Biosafety and Biosecurity
Mosquito-Borne Diseases in India Over the Past 50 Years and Their Global Public Health Implications: A Systematic Review	Exclusion	Review		2023	Naik, BR et al.	Journal of the American Mosquito Control Association
Mosquito-Borne Diseases as a Global Health Problem: Implications for Pregnancy and Travel	Exclusion	Review		2017	Diouf, K et al.	Obstetrical & Gynecological Survey
Mosquito-Associated Viruses and Their Related Mosquitoes in West Africa	Exclusion	Review		2021	Agboli, E et al.	Viruses
Mosquito Oviposition Behavior and Vector Control	Exclusion	Does not focus on climate change impacts on CHIKV circulation or policy responses		2016	Day, J F	Insects
Mosquito Larvicidal Activity of Aloe Vera (Family: Liliaceae) Leaf Extract and Bacillus Sphaericus, Against Chikungunya Vector, Aedes Aegypti	Exclusion	Does not focus on climate change impacts on CHIKV circulation or policy responses		2012	Subramaniam, J et al.	Saudi Journal of Biological Sciences
Mosquito and Tick-Borne Illnesses in the United States. Guidelines for the Recognition and Empiric Treatment of Zoonotic Diseases in the Wilderness	Exclusion	Review		2019	Antony, S	Infectious Disorders - Drug Targets
More Arboviral Disease Outbreaks in Continental Europe Due to the Warming Climate?	Exclusion	Does not focus on climate change impacts on CHIKV circulation or policy responses		2019	Lillepold, K et al.	Journal of Travel Medicine
Monitoring of Dengue and Chikungunya Viruses in Field-Caught Aedes Aegypti (Diptera: Culicidae) in Surat City, India	Inclusion		include climate change impacts on CHIKV	2014	Paingankar, MS et al.	Current Science
Monitoring Human Arboviral Diseases Through Wastewater Surveillance: Challenges, Progress and Future Opportunities	Exclusion	Review		2022	Lee, WL et al.	Water Research
Molecular Mechanisms Underlying Pyrethroid Resistance in Dengue Mosquito Vectors Collected From Singapore	Exclusion	Review		2017	Kasai, S et al.	Acta Horticulturae
Molecular Evidence for New Sympatric Cryptic Species of Aedes Albopictus (Diptera: Culicidae) in China: A New Threat From Aedes Albopictus Subgroup?	Exclusion	Does not focus on climate change impacts on CHIKV circulation or policy responses		2018	Guo, YY et al.	Parasites & Vectors
Molecular Detection of Multiple Arboviruses in the City of Goiânia-Goiás-Brazil	Exclusion	Does not focus on climate change impacts on CHIKV circulation or policy responses		2024	Corrêa, JF et al.	Revista da Sociedade Brasileira de Medicina Tropical
Molecular Detection for Japanese Encephalitis and Chikungunya Virus as Etiology Agent for Dengue-Like Fever Symptoms	Exclusion	Does not focus on climate change impacts on CHIKV circulation or policy responses		2018	Ariani, R et al.	Makara Journal of Health Research
Molecular Characterization of Chikungunya Virus Causing the 2017 Outbreak in Dhaka, Bangladesh	Exclusion	Does not focus on climate change impacts on CHIKV circulation or policy responses		2018	Melan, A et al.	New Microbes and New Infections
Molecular Basis for Arbovirus Transmission by Aedes Aegypti Mosquitoes	Exclusion	Review		2019	Alonso-Palomares, LA et al.	Intervirology
Modis Environmental Data to Assess Chikungunya, Dengue, and Zika Diseases Through Aedes (Stegomia) Aegypti Oviposition Activity Estimation	Exclusion	Does not focus on climate change impacts on CHIKV circulation or policy responses		2016	Estallo, EL et al.	Ieee Journal of Selected Topics in Applied Earth Observations and Remote Sensing
Modelling the Regional Impact of Climate Change on the Suitability of the Establishment of the Asian Tiger Mosquito (Aedes Albopictus) in Serbia	Inclusion		include climate change impacts on CHIKV	2017	Petric, M et al.	Climatic Change
Modelling the Potential Human Exposure to Japanese Encephalitis Virus (JEV) in Case of Introduction Into Reunion Island	Exclusion	Does not focus on climate change impacts on CHIKV circulation or policy responses		2023	Ladreyt, H et al.	Transboundary and Emerging Diseases
Modelling the Effects of Global Climate Change on Chikungunya Transmission in the 21st Century	Inclusion		include climate change impacts on CHIKV	2017	Tjaden, NB et al.	Scientific Reports
Modelling the Dynamic Basic Reproduction Number of Dengue Based on MOI of Aedes Albopictus Derived From a Multi-Site Field Investigation in Guangzhou, a Subtropical Region	Exclusion	Does not focus on climate change impacts on CHIKV circulation or policy responses		2024	Guo, X et al.	Parasites & Vectors
Modelling Distributions of Aedes Aegypti and Aedes Albopictus Using Climate, Host Density and Interspecies Competition	Inclusion		include climate change impacts on CHIKV	2021	Yang, BY et al.	Plos Neglected Tropical Diseases
Modelling and Simulating Chikungunya Spread With an Unstructured Triangular Cellular Automata	Exclusion	Does not focus on climate change impacts on CHIKV circulation or policy responses		2020	Ortigoza, G et al.	Infectious Disease Modelling
Modeling the Temporal Population Distribution of Ae. Aegypti Mosquito Using Big Earth Observation Data	Exclusion	Does not focus on climate change impacts on CHIKV circulation or policy responses		2020	Mudele, O et al.	Ieee Access
Modeling the Risk of Infectious Diseases Transmitted by Aedes Aegypti Using Survival and Aging Statistical Analysis With a Case Study in Colombia	Exclusion	Does not focus on climate change impacts on CHIKV circulation or policy responses		2021	Velasco, H et al.	Mathematics
Modeling the Potential of wAu-Wolbachia Strain Invasion in Mosquitoes to Control Aedes-Borne Arboviral Infections	Exclusion	Does not focus on climate change impacts on CHIKV circulation or policy responses		2020	Ogunlade, ST et al.	Scientific Reports
Modeling the Impact of Genetically Modified Male Mosquitoes in the Spatial Population Dynamics of Aedes Aegypti	Exclusion	Does not focus on climate change impacts on CHIKV circulation or policy responses		2022	Da Silva, MR et al.	Scientific Reports
Modeling the Habitat Suitability for the Arbovirus Vector Aedes Albopictus (Diptera: Culicidae) in Germany	Inclusion		include climate change impacts on CHIKV	2016	Koch, LK et al.	Parasitology Research
Modeling the Environmental Suitability for Aedes (Stegomyia) Aegypti and Aedes (Stegomyia) Albopictus (Diptera: Culicidae) in the Contiguous United States	Inclusion		include policy responses	2017	Johnson, TL et al.	Journal of Medical Entomology
Modeling the Effects of Temperature and Heterogeneous Biting Exposure on Chikungunya Virus Disease Dynamics	Inclusion		include policy responses	2022	Lusekelo, E et al.	Informatics in Medicine Unlocked
Modeling the Association Between Aedes Aegypti Ovitrap Egg Counts, Multi-Scale Remotely Sensed Environmental Data and Arboviral Cases at Puntarenas, Costa Rica (2017-2018)	Exclusion	Does not focus on climate change impacts on CHIKV circulation or policy responses		2021	Chaves, LF et al.	Current Research in Parasitology & Vector-Borne Diseases
Modeling Dynamic Introduction of Chikungunya Virus in the United States	Inclusion		include climate change impacts on CHIKV	2012	Ruiz-Moreno, D et al.	Plos Neglected Tropical Diseases
Modeling Dengue Vector Population With Earth Observation Data and a Generalized Linear Model	Exclusion	Does not focus on climate change impacts on CHIKV circulation or policy responses		2021	Mudele, O et al.	Acta Tropica
Mitogenome Diversity of Aedes (Stegomyia) Albopictus: Detection of Multiple Introduction Events in Portugal	Exclusion	Does not focus on climate change impacts on CHIKV circulation or policy responses		2020	Zé-Zé, L et al.	Plos Neglected Tropical Diseases
Mitigating the Effects of Climate Change on Human Health With Vaccines and Vaccinations	Exclusion	Review		2023	Kim, CL et al.	Frontiers in Public Health
Minireview: Epidemiological Impact of Arboviral Diseases in Latin American Countries, Arbovirus-Vector Interactions and Control Strategies	Exclusion	Review		2021	Segura, NA et al.	Pathogens and Disease
Migration Rate Estimation in an Epidemic Network	Exclusion	Does not focus on climate change impacts on CHIKV circulation or policy responses		2021	Núñez-López, M et al.	Applied Mathematical Modelling
Microorganisms and Climate Change: A Not So Invisible Effect	Exclusion	Review		2023	Ibáñez, A et al.	Microbiology Research
Microbiological Diagnosis of Chikungunya Virus in Spain (2006-2007): Case Detection in Travelers	Exclusion	Does not focus on climate change impacts on CHIKV circulation or policy responses		2009	Sánchez-Seco, MP et al.	Enfermedades Infecciosas y Microbiologia Clinica
Microbes Increase Thermal Sensitivity in the Mosquito Aedes Aegypti, With the Potential to Change Disease Distributions	Exclusion	Does not focus on climate change impacts on CHIKV circulation or policy responses		2021	Ware-Gilmore, F et al.	Plos Neglected Tropical Diseases
Microarray Blood Testing: Pros & Cons	Exclusion	Review		2010	Petrik, J	Biologicals
Meteorological Variables and Mosquito Monitoring Are Good Predictors for Infestation Trends of Aedes Aegypti, the Vector of Dengue, Chikungunya and Zika	Exclusion	Does not focus on climate change impacts on CHIKV circulation or policy responses		2017	Ferreira, DAD et al.	Parasites & Vectors
Megacities as Drivers of National Outbreaks: The 2017 Chikungunya Outbreak in Dhaka, Bangladesh	Exclusion	Does not focus on climate change impacts on CHIKV circulation or policy responses		2021	Mahmud, AS et al.	Plos Neglected Tropical Diseases
Medically Significant Vector-Borne Viral Diseases in Iran	Exclusion	Review		2023	Paquette, SJ et al.	Microorganisms
Mayaro Virus: A Neglected Threat Could Cause the Next Worldwide Viral Epidemic	Exclusion	Does not focus on climate change impacts on CHIKV circulation or policy responses		2019	de O'Mota, MT et al.	Future Virology
Matters of Dwelling: Releasing the Genetically Engineered Aedes Aegypti Mosquito in Key West	Exclusion	Perspective		2018	Herndl, CG et al.	Social Epistemology
Mathematical and Statistical Models for the Control of Mosquito-Borne Diseases: the Experience of Costa Rica	Exclusion	Review		2022	Vásquez, P et al.	Revista Panamericana de Salud Publica-Pan American Journal of Public Health
Matching the Genetics of Released and Local Aedes Aegypti Populations Is Critical to Assure Wolbachia Invasion	Exclusion	Does not focus on climate change impacts on CHIKV circulation or policy responses		2019	Garcia, GD et al.	Plos Neglected Tropical Diseases
Mass Trapping and Larval Source Management for Mosquito Elimination on Small Maldivian Islands	Exclusion	Does not focus on climate change impacts on CHIKV circulation or policy responses		2022	Jahir, A et al.	Insects
Mark-Release-Recapture Trial With Aedes Albopictus (Diptera, Culicidae) Irradiated Males: Population Parameters and Climatic Factors	Exclusion	Does not focus on climate change impacts on CHIKV circulation or policy responses		2024	Amaro, FIF et al.	Insects
Mapping Thermal Physiology of Vector-Borne Diseases in a Changing Climate: Shifts in Geographic and Demographic Risk of Suitability	Exclusion	Review		2020	Ryan, SJ	Current Environmental Health Reports
Mapping the Virome in Wild-Caught Aedes Aegypti From Cairns and Bangkok	Exclusion	Does not focus on climate change impacts on CHIKV circulation or policy responses		2018	Zakrzewski, M et al.	Scientific Reports
Mapping the Spatial Distribution of the Dengue Vector Aedes Aegypti and Predicting Its Abundance in Northeastern Thailand Using Machine-Learning Approach	Exclusion	Does not focus on climate change impacts on CHIKV circulation or policy responses		2021	Rahman, MS et al.	One Health
Mapping the Spatial Distribution of Aedes Aegypti and Aedes Albopictus	Inclusion		include climate change impacts on CHIKV	2018	Ding, FY et al.	Acta Tropica
Mapping the Global Potential Distributions of Two Arboviral Vectors Aedes Aegypti and Ae. Albopictus Under Changing Climate	Inclusion		include climate change impacts on CHIKV	2018	Kamal, M et al.	Plos One
Mapping of Aedes Albopictus Abundance at a Local Scale in Italy	Exclusion	Does not focus on climate change impacts on CHIKV circulation or policy responses		2017	Baldacchino, F et al.	Remote Sensing
Mapping Global Environmental Suitability for Zika Virus	Exclusion	Does not focus on climate change impacts on CHIKV circulation or policy responses		2016	Messina, JP et al.	Elife
Mapping Entomological Dengue Risk Levels in Martinique Using High-Resolution Remote-Sensing Environmental Data	Exclusion	Does not focus on climate change impacts on CHIKV circulation or policy responses		2014	Machault, V et al.	Isprs International Journal of Geo-Information
Mapping Aedes Aegypti (Diptera: Culicidae) and Aedes Albopictus Vector Mosquito Distribution in Brownsville, TX	Inclusion		include climate change impacts on CHIKV	2020	Myer, MH et al.	Journal of Medical Entomology
Management of Travelers With Fever and Exanthema, Notably Dengue and Chikungunya Infections	Exclusion	Does not focus on climate change impacts on CHIKV circulation or policy responses		2008	Hochedez, P et al.	The American Journal of Tropical Medicine and Hygiene
Magnetic Multiplex Loop Mediated Isothermal Amplification (MM-LAMP) Technique for Simultaneous Detection of Dengue and Chikungunya Virus	Exclusion	Does not focus on climate change impacts on CHIKV circulation or policy responses		2022	Kumar, S et al.	Journal of Virological Methods
Machine Learning Modeling of Aedes Albopictus Habitat Suitability in the 21st Century	Inclusion		include climate change impacts on CHIKV	2023	Georgiades, P et al.	Insects
Lower Temperatures Reduce Type I Interferon Activity and Promote Alphaviral Arthritis	Exclusion	Does not focus on climate change impacts on CHIKV circulation or policy responses		2017	Prow, NA et al.	Plos Pathogens
Low Temperature Tolerance of Three Aedes Albopictus Strains (Diptera: Culicidae) Under Constant and Fluctuating Temperature Scenarios	Inclusion		include climate change impacts on CHIKV	2020	Tippelt, L et al.	Parasites & Vectors
Low Socioeconomic Condition and the Risk of Dengue Fever: A Direct Relationship	Exclusion	Does not focus on climate change impacts on CHIKV circulation or policy responses		2018	Farinelli, EC et al.	Acta Tropica
Long-Term Infectivity of Chikungunya Virus Stored in the Dark at 4°C	Exclusion	Does not focus on climate change impacts on CHIKV circulation or policy responses		2021	Pezzi, L et al.	Vector Borne and Zoonotic Diseases (Larchmont, N.Y.)
Local Environmental and Meteorological Conditions Influencing the Invasive Mosquito Ae. Albopictus and Arbovirus Transmission Risk in New York City	Exclusion	Does not focus on climate change impacts on CHIKV circulation or policy responses		2017	Little, E et al.	Plos Neglected Tropical Diseases
Linking the Vectorial Capacity of Multiple Vectors to Observed Patterns of West Nile Virus Transmission	Exclusion	Does not focus on climate change impacts on CHIKV circulation or policy responses		2019	McMillan, JR et al.	Journal of Applied Ecology
Linking Mathematical Models and Trap Data to Infer the Proliferation, Abundance, and Control of Aedes Aegypti	Exclusion	Does not focus on climate change impacts on CHIKV circulation or policy responses		2023	Chen, J et al.	Acta Tropica
Lineage Divergence and Vector-Specific Adaptation Have Driven Chikungunya Virus Onto Multiple Adaptive Landscapes	Exclusion	Does not focus on climate change impacts on CHIKV circulation or policy responses		2021	Chen, RB et al.	Mbio
Leveraging AHP and Transfer Learning in Machine Learning for Improved Prediction of Infectious Disease Outbreaks	Exclusion	Does not focus on climate change impacts on CHIKV circulation or policy responses		2024	Abdallah, R et al.	Scientific Reports
Leptospirosis: Molecular Trial Path and Immunopathogenesis Correlated With Dengue, Malaria and Mimetic Hemorrhagic Infections	Exclusion	Review		2017	Priya, SP et al.	Acta Tropica
Larvicidal and Ovicidal Properties of Leaf and Seed Extracts of Delonix Elata (L.) Gamble (Family: Fabaceae) Against Malaria (Anopheles Stephensi Liston) and Dengue (Aedes Aegypti Linn.) (Diptera: Culicidae) Vector Mosquitoes	Exclusion	Does not focus on climate change impacts on CHIKV circulation or policy responses		2012	Marimuthu, G et al.	Parasitology Research
Larvicidal Activity of Steroidal Saponins From Dracaena Arborea on Aedes Albopictus	Exclusion	Does not focus on climate change impacts on CHIKV circulation or policy responses		2016	Nya, PCB et al.	Current Pharmaceutical Biotechnology
Larval Temperature-Food Effects on Adult Mosquito Infection and Vertical Transmission of Dengue-1 Virus	Exclusion	Does not focus on climate change impacts on CHIKV circulation or policy responses		2016	Buckner, EA et al.	Journal of Medical Entomology
Larval Mosquito Habitat Utilization and Community Dynamics of Aedes Albopictus and Aedes Japonicus (Diptera: Culicidae)	Exclusion	Does not focus on climate change impacts on CHIKV circulation or policy responses		2012	Bartlett-Healy, K et al.	Journal of Medical Entomology
Larval Environmental Temperature and the Susceptibility of Aedes Albopictus Skuse (Diptera: Culicidae) to Chikungunya Virus	Exclusion	Does not focus on climate change impacts on CHIKV circulation or policy responses		2010	Westbrook, CJ et al.	Vector-Borne and Zoonotic Diseases
Larval Environmental Stress Alters Aedes Aegypti Competence for Sindbis Virus	Exclusion	Does not focus on climate change impacts on CHIKV circulation or policy responses		2011	Muturi, EJ et al.	Tropical Medicine & International Health
Larval Development of Aedes Aegypti and Aedes Albopictus in Peri-Urban Brackish Water and Its Implications for Transmission of Arboviral Diseases	Exclusion	Does not focus on climate change impacts on CHIKV circulation or policy responses		2011	Ramasamy, R et al.	Plos Neglected Tropical Diseases
Larval Crowding Enhances Dengue Virus Loads in Aedes Aegypti, a Relationship That Might Increase Transmission in Urban Environments	Exclusion	Does not focus on climate change impacts on CHIKV circulation or policy responses		2024	Dutra, HLC et al.	Plos Neglected Tropical Diseases
Larval Competition Between Aedes and Culex Mosquitoes Carries Over to Higher Arboviral Infection During Their Adult Stage	Exclusion	Does not focus on climate change impacts on CHIKV circulation or policy responses		2024	Vanslembrouck, A et al.	Viruses-Basel
Large-Scale Modelling of the Environmentally-Driven Population Dynamics of Temperate Aedes Albopictus (Skuse)	Inclusion		include climate change impacts on CHIKV	2016	Erguler, K et al.	PloS One
Large Number of Imported Chikungunya Cases in Mainland France, 2014: A Challenge for Surveillance and Response	Exclusion	Does not focus on climate change impacts on CHIKV circulation or policy responses		2014	Paty, MC et al.	Eurosurveillance
Landmark Based Geometric Morphometric Analysis of Wing Size and Wing Shape Among Aedes Albopictus (Skuse, 1894) Populations in Turkey	Exclusion	Does not focus on climate change impacts on CHIKV circulation or policy responses		2021	Demirci, B et al.	Journal of Vector Ecology
Land Use and Larval Habitat Increase Aedes Albopictus (Diptera: Culicidae) and Culex Quinquefasciatus (Diptera: Culicidae) Abundance in Lowland Hawaii	Exclusion	Does not focus on climate change impacts on CHIKV circulation or policy responses		2018	McClure, KM et al.	Journal of Medical Entomology
Land Cover Affects Microclimate and Temperature Suitability for Arbovirus Transmission in an Urban Landscape	Inclusion		include climate change impacts on CHIKV	2020	Wimberly, MC et al.	Plos Neglected Tropical Diseases
Laboratory Evaluation of Indian Medicinal Plants as Repellents Against Malaria, Dengue, and Filariasis Vector Mosquitoes	Exclusion	Does not focus on climate change impacts on CHIKV circulation or policy responses		2015	Govindarajan, M et al.	Parasitology Research
Lab-On-A-Chip Zika Detection With Reverse Transcription Loop-Mediated Isothermal Amplification-Based Assay for Point-Of-Care Settings	Exclusion	Does not focus on climate change impacts on CHIKV circulation or policy responses		2020	Sharma, S et al.	Archives of Pathology & Laboratory Medicine
Knowledge, Attitudes, and Practices Regarding Dengue, Chikungunya, and Zika in Cali, Colombia	Inclusion		include policy responses	2020	Desjardins, MR et al.	Health & Place
Klimawandel Und Vektorübertragene Infektionen in EuropaTeil 1: Überblick Und Mückenübertragene Infektionen	Exclusion	Not in English		2023	Schönherr, S et al.	Flugmedizin Tropenmedizin Reisemedizin
Juvenile Hormone Analog Enhances Zika Virus Infection in Aedes Aegypti	Exclusion	Does not focus on climate change impacts on CHIKV circulation or policy responses		2021	Alomar, AA et al.	Scientific Reports
Japan-Thailand Collaboration Research on Infectious Diseases: Promotion and Hurdles	Exclusion	Perspective		2014	Hamada, S et al.	Journal of Disaster Research
Islands as Hotspots for Emerging Mosquito-Borne Viruses: A One-Health Perspective	Exclusion	Perspective		2018	Mavian, C et al.	Viruses
Is the ADP Ribose Site of the Chikungunya Virus NSP3 Macro Domain a Target for Antiviral Approaches?	Exclusion	Does not focus on climate change impacts on CHIKV circulation or policy responses		2020	Shimizu, JF et al.	Acta Tropica
Is Pakistan Becoming a Safe Haven for Chikungunya Virus? Current Status and Proposed Measures to Curtail This Emerging Public Health Threat	Exclusion	Does not focus on climate change impacts on CHIKV circulation or policy responses		2018	Khan, AW et al.	Infection, Disease and Health
Is It Possible That Arthropods Could Be an Accidental Reservoir for the Outbreak of Mpox Virus in 2022?	Exclusion	Editorial material		2023	Alizadeh, I et al.	New Microbes and New Infections
Is Asian Tiger Mosquito (Aedes Albopictus) Going to Become Homodynamic in Southern Europe in the Next Decades Due to Climate Change?	Inclusion		include climate change impacts on CHIKV	2022	Del Lesto, I et al.	Royal Society Open Science
Investigating the Probability of Establishment of Zika Virus and Detection Through Mosquito Surveillance Under Different Temperature Conditions	Exclusion	Does not focus on climate change impacts on CHIKV circulation or policy responses		2019	Tramonte, AR et al.	Plos One
Investigating the Etiology of Acute Febrile Illness: a Prospective Clinic-Based Study in Uganda	Exclusion	Does not focus on climate change impacts on CHIKV circulation or policy responses		2023	Kigozi, BK et al.	Bmc Infectious Diseases
Investigating the Effects of Microclimate on Arboviral Kinetics in Aedes Aegypti	Exclusion	Does not focus on climate change impacts on CHIKV circulation or policy responses		2024	Turner, EA et al.	Pathogens
Investigating the Dose-Dependency of the Midgut Escape Barrier Using a Mechanistic Model of Within-Mosquito Dengue Virus Population Dynamics	Exclusion	Does not focus on climate change impacts on CHIKV circulation or policy responses		2024	Johnson, RM et al.	Plos Pathogens
Investigating the Antiviral Properties of Nyctanthes Arbor-Tristis Linn Against the Ebola, SARS-CoV-2, Nipah, and Chikungunya Viruses: A Computational Simulation Study	Exclusion	Does not focus on climate change impacts on CHIKV circulation or policy responses		2024	Albiheyri, R et al.	Pharmaceuticals
Invasion Pattern of Aedes Aegypti in the Native Range of Ae. Albopictus in Vietnam Revealed by Biogeographic and Population Genetic Analysis	Exclusion	Does not focus on climate change impacts on CHIKV circulation or policy responses		2022	Duong, CV et al.	Insects
Introduction, Spread, and Establishment of West Nile Virus in the Americas	Exclusion	Review		2019	Kramer, LD et al.	Journal of Medical Entomology
Introduction, Scenarios for Establishment and Seasonal Activity of Aedes Albopictus in The Netherlands	Exclusion	Does not focus on climate change impacts on CHIKV circulation or policy responses		2009	Takumi, K et al.	Vector-Borne and Zoonotic Diseases
Introduction of Invasive Mosquito Species Into Europe and Prospects for Arbovirus Transmission and Vector Control in an Era of Globalization	Exclusion	Review		2023	Lühken, R et al.	Infectious Diseases of Poverty
Intra-Species Quantification Reveals Differences in Activity and Sleep Levels in the Yellow Fever Mosquito, Aedes Aegypti	Exclusion	Does not focus on climate change impacts on CHIKV circulation or policy responses		2024	Ajayi, OM et al.	Medical and Veterinary Entomology
Intertwined Arbovirus Transmission Activity: Reassessing the Transmission Cycle Paradigm	Exclusion	Review		2013	Diaz, LA et al.	Frontiers in Physiology
Intersecting Vulnerabilities: Climatic and Demographic Contributions to Future Population Exposure to Aedes-Borne Viruses in the United States	Exclusion	Does not focus on climate change impacts on CHIKV circulation or policy responses		2020	Rohat, G et al.	Environmental Research Letters
Interplay of Climate Change With Physiological Changes in Adult Aedes Albopictus	Inclusion		include climate change impacts on CHIKV	2024	Enukoha, C et al.	Acta Tropica
International Dispersal of Dengue Through Air Travel: Importation Risk for Europe	Exclusion	Does not focus on climate change impacts on CHIKV circulation or policy responses		2014	Semenza, JC et al.	Plos Neglected Tropical Diseases
Interactions Between Seasonal Temperature Variation and Temporal Synchrony Drive Increased Arbovirus Co-Infection Incidence	Exclusion	Does not focus on climate change impacts on CHIKV circulation or policy responses		2022	Poterek, ML et al.	Royal Society Open Science
Integrating Spatial Modelling and Space-Time Pattern Mining Analytics for Vector Disease-Related Health Perspectives: A Case of Dengue Fever in Pakistan	Exclusion	Perspective		2021	Naqvi, SAA et al.	International Journal of Environmental Research and Public Health
Integrated Control Strategies for Dengue, Zika, and Chikungunya Virus Infections	Exclusion	Review		2023	Côrtes, Nelson et al.	Frontiers in Immunology
Insecticide-Treated House Screening Protects Against Zika-Infected Aedes Aegypti in Merida, Mexico	Exclusion	Does not focus on climate change impacts on CHIKV circulation or policy responses		2021	Manrique-Saide, P et al.	Plos Neglected Tropical Diseases
Insecticide Susceptibility in Two Populations of Aedes Aegypti L. (Diptera: Culicidae) From Guerrero, Mexico, and Recommendations for Their Management	Exclusion	Does not focus on climate change impacts on CHIKV circulation or policy responses		2024	López-Zerón, NE et al.	Agrociencia
Insecticide Resistant Mosquitoes Remain Thermal Stress Resistant, Without Loss of Thermal Plasticity	Exclusion	Does not focus on climate change impacts on CHIKV circulation or policy responses		2024	Ioannou, CS et al.	Science of the Total Environment
Innovative Strategies and Challenges Mosquito-Borne Disease Control Amidst Climate Change	Exclusion	Review		2024	Zhang, Y et al.	Frontiers in Microbiology
Inhibitors of Alphavirus Entry and Replication Identified With a Stable Chikungunya Replicon Cell Line and Virus-Based Assays	Exclusion	Does not focus on climate change impacts on CHIKV circulation or policy responses		2011	Pohjala, L et al.	Plos One
Inhibition of Tomato Spotted Wilt Virus Nucleocapsid Protein Using Phytochemical Lupenone as Spraying Agent: A Cutting-Edge Computational Approach	Exclusion	Does not focus on climate change impacts on CHIKV circulation or policy responses		2023	Elgorban, AM et al.	Physiological and Molecular Plant Pathology
Inhibition of Chikungunya Virus Early Replication by Intracellular Nanoantibodies Targeting nsP2 Epitope Rich Region	Exclusion	Does not focus on climate change impacts on CHIKV circulation or policy responses		2022	Deng, Q et al.	Antiviral Research
Inhibition of 3-Hydroxykynurenine Transaminase From Aedes Aegypti and Anopheles Gambiae: A Mosquito-Specific Target to Combat the Transmission of Arboviruses	Exclusion	Does not focus on climate change impacts on CHIKV circulation or policy responses		2023	Maciel, LG et al.	Acs Bio & Med Chem Au
Influence of Temperature on Immature Development, Survival, Longevity, Fecundity, and Gonotrophic Cycles of Aedes Albopictus, Vector of Chikungunya and Dengue in the Indian Ocean	Inclusion		include climate change impacts on CHIKV	2009	Delatte, H et al.	Journal of Medical Entomology
Influence of Mosquito-Borne Biological Agents on Health Risks Among Soldiers and Military Personnel	Exclusion	Review		2023	Gajda, E et al.	Annals of Agricultural and Environmental Medicine
Influence of Climatic Factors on the Life Stages of Aedes Mosquitoes and Vectorial Transmission: A Review	Exclusion	Review		2024	Prasad, P et al.	Journal of Vector Borne Diseases
Influence of Adult Body Size on Blood Feeding Behavior and Eggs Retention in Aedes Albopictus (Diptera: Culicidae)	Exclusion	Does not focus on climate change impacts on CHIKV circulation or policy responses		2024	Yamany, AS et al.	Microscopy Research and Technique
Infertility and Fecundity Loss of Wolbachia-Infected Aedes Aegypti Hatched From Quiescent Eggs Is Expected to Alter Invasion Dynamics	Exclusion	Does not focus on climate change impacts on CHIKV circulation or policy responses		2021	Lau, MJ et al.	Plos Neglected Tropical Diseases
Inferring Who-Infected-Whom-Where in the 2016 Zika Outbreak in Singapore-A Spatio-Temporal Model	Exclusion	Does not focus on climate change impacts on CHIKV circulation or policy responses		2019	Prem, K et al.	Journal of the Royal Society Interface
Infectomics of Chikungunya Virus: Roles Played by Host Factors	Exclusion	Review		2025	Binti Adnan, NAA et al.	Am J Trop Med Hyg
Infectious Disease Emergencies in Returning Travelers: Special Reference to Malaria, Dengue Fever, and Chikungunya	Exclusion	Review		2012	Wattal, C et al.	Medical Clinics of North America
Infectious Causes of Acute Encephalitis Syndrome in India - Decadal Change and the Way Forward	Exclusion	Review		2023	Tandale, BV et al.	Indian Pediatrics
Infection Rate of Aedes Aegypti Mosquitoes With Dengue Virus Depends on the Interaction Between Temperature and Mosquito Genotype	Exclusion	Does not focus on climate change impacts on CHIKV circulation or policy responses		2017	Gloria-Soria, A et al.	Proceedings of the Royal Society B-Biological Sciences
Induction of GADD34 Is Necessary for dsRNA-Dependent Interferon-β Production and Participates in the Control of Chikungunya Virus Infection	Exclusion	Does not focus on climate change impacts on CHIKV circulation or policy responses		2012	Clavarino, G et al.	Plos Pathogens
Individual and Contextual Risk Factors for Chikungunya Virus Infection: the SEROCHIK Cross-Sectional Population-Based Study	Exclusion	Does not focus on climate change impacts on CHIKV circulation or policy responses		2018	Fred, A et al.	Epidemiology and Infection
Increasing Arbovirus Risk in Chile and Neighboring Countries in the Southern Cone of South America	Exclusion	Review		2023	Estallo, EL et al.	The Lancet Regional Health - Americas
Inactivation of Yellow Fever Virus by WHO-Recommended Hand Rub Formulations and Surface Disinfectants	Exclusion	Does not focus on climate change impacts on CHIKV circulation or policy responses		2024	Meister, TL et al.	Plos Neglected Tropical Diseases
Inactivation and Removal of Chikungunya Virus and Mayaro Virus From Plasma-Derived Medicinal Products	Exclusion	Does not focus on climate change impacts on CHIKV circulation or policy responses		2019	Yue, C et al.	Viruses
In Vitro and In Vivo Coinfection and Superinfection Dynamics of Mayaro and Zika Viruses in Mosquito and Vertebrate Backgrounds	Exclusion	Does not focus on climate change impacts on CHIKV circulation or policy responses		2023	Brustolin, M et al.	Journal of Virology
In Silico Models for Predicting Vector Control Chemicals Targeting Aedes Aegypti	Exclusion	Review		2014	Devillers, J et al.	Sar and Qsar in Environmental Research
Improved Detection of Genus-Specific Alphavirus Using a Generic TaqMan® Assay	Exclusion	Does not focus on climate change impacts on CHIKV circulation or policy responses		2017	Giry, C et al.	Bmc Microbiology
Imported Chikungunya Virus Infection	Exclusion	Review		2010	Soumahoro, MK et al.	Emerging Infectious Diseases
Imported Arboviral Infections in New Zealand, 2001 to 2017: A Risk Factor for Local Transmission	Exclusion	Does not focus on climate change impacts on CHIKV circulation or policy responses		2021	Ammar, SE et al.	Travel Medicine & Infectious Disease
Importation of Dengue, Zika and Chikungunya Infections in Europe: the Current Situation in Greece	Exclusion	Review		2020	Emmanouil, M et al.	New Microbes and New Infections
Important Vector-Borne Infectious Diseases Among Humans in Germany. Epidemiological Aspects	Exclusion	Review		2014	Frank, C et al.	Bundesgesundheitsblatt-Gesundheitsforschung-Gesundheitsschutz
Important Arboviral Diseases in Returning Travelers: Dengue, Chikungunya and Zika	Exclusion	Does not focus on climate change impacts on CHIKV circulation or policy responses		2022	Niederfahrenhorst, A et al.	Deutsche Medizinische Wochenschrift
Importance of Wolbachia-Mediated Biocontrol to Reduce Dengue in Bangladesh and Other Dengue-Endemic Developing Countries	Exclusion	Review		2023	Al Noman, A et al.	Biosafety and Health
Importance of Surveillance for Preparedness and Country Readiness in a Hazard-Prone Region	Exclusion	Review		2018		Weekly Epidemiological Record
Implementing Cargo Movement Into Climate Based Risk Assessment of Vector-Borne Diseases	Exclusion	Review		2014	Thomas, SM et al.	International Journal of Environmental Research and Public Health
Implementation of Geographical Information Systems for the Study of Diseases Caused by Vector-Borne Arboviruses in Southeast Asia: A Review Based on the Publication Record	Exclusion	Review		2020	Diptyanusa, A et al.	Geospatial Health
Impacts of the Creation, Expansion and Management of English Wetlands on Mosquito Presence and Abundance - Developing Strategies for Future Disease Mitigation	Exclusion	Review		2015	Medlock, JM et al.	Parasites & Vectors
Impacts of Hurricanes Irma and Maria on Aedes Aegypti Populations, Aquatic Habitats, and Mosquito Infections With Dengue, Chikungunya, and Zika Viruses in Puerto Rico	Exclusion	Does not focus on climate change impacts on CHIKV circulation or policy responses		2019	Barrera, R et al.	American Journal of Tropical Medicine and Hygiene
Impacts of Diurnal Temperature and Larval Density on Aquatic Development of Aedes Aegypti	Exclusion	Does not focus on climate change impacts on CHIKV circulation or policy responses		2018	Zapletal, J et al.	Plos One
Impacts of Climate Change on Water-Related Mosquito-Borne Diseases in Temperate Regions: A Systematic Review of Literature and Meta-Analysis	Exclusion	Review		2024	Gizaw, Z et al.	Acta Tropica
Impacts of Climate Change on Vector Borne Diseases in the Mediterranean Basin — Implications for Preparedness and Adaptation Policy	Inclusion		include policy responses	2015	Negev, M et al.	International Journal of Environmental Research and Public Health
Impacts of Climate Change on Public Health in India: Future Research Directions	Exclusion	Review		2011	Bush, KF et al.	Environmental Health Perspectives
Impact of Transmission Cycles and Vector Competence on Global Expansion and Emergence of Arboviruses	Exclusion	Review		2017	Agarwal, A et al.	Reviews in Medical Virology
Impact of the COVID-19 Pandemic on Infectious Diseases in Brazil: A Case Study on Dengue Infections	Exclusion	Does not focus on climate change impacts on CHIKV circulation or policy responses		2022	Borre, F et al.	Epidemiologia
Impact of Temperature Variant on Survival of Aedes Albopictus Skuse (Diptera: Culicidae): Implications on Thermotolerance and Acclimation	Exclusion	Does not focus on climate change impacts on CHIKV circulation or policy responses		2019	Sivan, A et al.	Neotropical Entomology
Impact of Temperature on Dengue and Chikungunya Transmission by the Mosquito Aedes Albopictus	Inclusion		include climate change impacts on CHIKV	2022	Mercier, A et al.	Scientific Reports
Impact of Recent and Future Climate Change on Vector-Borne Diseases	Exclusion	Review		2019	Caminade, C et al.	Annals of the New York Academy of Sciences
Impact of Rainfall on Aedes Aegypti Populations	Inclusion		include climate change impacts on CHIKV	2018	Valdez, L D et al.	Ecological Modelling
Impact of Population Displacement and Forced Movements on the Transmission and Outbreaks of Aedes-Borne Viral Diseases: Dengue as a Model	Exclusion	Review		2019	Abdul-Ghani, R et al.	Acta Tropica
Impact of Environmental Factors on Mosquito Dispersal in the Prospect of Sterile Insect Technique Control	Exclusion	Does not focus on climate change impacts on CHIKV circulation or policy responses		2013	Dufourd, C et al.	Computers & Mathematics with Applications
Impact of Drought on Vector-Borne Diseases - How Does One Manage the Risk?	Exclusion	Review		2014	Brown, L et al.	Public Health
Impact of Climate Change on Rheumatic Diseases: A Scoping Review	Exclusion	Review		2024	Katsumoto, TR et al.	Journal of Climate Change and Health
Impact of Climate Change and Other Factors on Emerging Arbovirus Diseases	Exclusion	Review		2009	Gould, EA et al.	Transactions of the Royal Society of Tropical Medicine and Hygiene
Impact of Climate Change and Biodiversity Collapse on the Global Emergence and Spread of Infectious Diseases	Exclusion	Review		2021	Williams, PCM et al.	Journal of Paediatrics and Child Health
Impact of Climate and Mosquito Vector Abundance on Sylvatic Arbovirus Circulation Dynamics in Senegal	Exclusion	Does not focus on climate change impacts on CHIKV circulation or policy responses		2015	Althouse, BM et al.	American Journal of Tropical Medicine and Hygiene
Impact of Antagonistic Crustaceans on the Population of Aedes Aegypti L. Larvae Under Laboratory Conditions	Exclusion	Does not focus on climate change impacts on CHIKV circulation or policy responses		2020	Thakur, A et al.	Journal of Vector Borne Diseases
Immunogenicity, Safety, and Tolerability of a Recombinant Measles-Virus-Based Chikungunya Vaccine: a Randomised, Double-Blind, Placebo-Controlled, Active-Comparator, First-In-Man Trial	Exclusion	Does not focus on climate change impacts on CHIKV circulation or policy responses		2015	Ramsauer, K et al.	Lancet Infectious Diseases
Immunogenicity and Efficacy of a Measles Virus-Vectored Chikungunya Vaccine in Nonhuman Primates	Exclusion	Does not focus on climate change impacts on CHIKV circulation or policy responses		2019	Rossi, SL et al.	Journal of Infectious Diseases
Immune Response to Chikungunya Virus: Sex as a Biological Variable and Implications for Natural Delivery via the Mosquito	Exclusion	Review		2023	Taylor, M et al.	Viruses-Basel
Identifying Knowledge Gaps Through the Systematic Review of Temperature-Driven Variability in the Competence of Aedes Aegypti and Ae. Albopictus for Chikungunya Virus	Exclusion	Review		2023	Christofferson, RC et al.	Pathogens
Identification of Zika Virus in Immature Phases of Aedes Aegypti and Aedes Albopictus: A Surveillance Strategy for Outbreak Anticipation	Exclusion	Does not focus on climate change impacts on CHIKV circulation or policy responses		2019	Maniero, VC et al.	Brazilian Journal of Medical and Biological Research
Identification and Molecular Characterization of Wolbachia Strains in Natural Populations of Aedes Albopictus in China	Exclusion	Does not focus on climate change impacts on CHIKV circulation or policy responses		2020	Hu, YP et al.	Parasites & Vectors
Identification and Characterization of New Potent Inhibitors of Dengue Virus NS5 Proteinase From Andrographis Paniculata Supercritical Extracts on in Animal Cell Culture and in Silico Approaches	Exclusion	Does not focus on climate change impacts on CHIKV circulation or policy responses		2021	Kaushik, S et al.	Journal of Ethnopharmacology
Human-Aided and Natural Dispersal Drive Gene Flow Across the Range of an Invasive Mosquito	Inclusion		include policy responses	2015	Medley, KA et al.	Molecular Ecology
Human Movement, Cooperation and the Effectiveness of Coordinated Vector Control Strategies	Inclusion		include policy responses	2017	Stone, CM et al.	Journal of the Royal Society Interface
Human Leptospirosis on Reunion Island: Past and Current Burden	Exclusion	Does not focus on climate change impacts on CHIKV circulation or policy responses		2014	Pagès, F et al.	International Journal of Environmental Research and Public Health
Human Infectious Diseases and the Changing Climate in the Arctic	Exclusion	Review		2018	Waits, A et al.	Environment International
Human Arboviral Infections in Italy: Past, Current, and Future Challenges	Exclusion	Review		2023	Rossi, B et al.	Viruses-Basel
How Social Structures, Space, and Behaviors Shape the Spread of Infectious Diseases Using Chikungunya as a Case Study	Inclusion		include policy responses	2016	Salje, H et al.	Proceedings of the National Academy of Sciences of the United States of America
How Myeloid Cells Contribute to the Pathogenesis of Prominent Emerging Zoonotic Diseases	Exclusion	Review		2018	Supramaniam, A et al.	Journal of General Virology
How Much Warming Can Mosquito Vectors Tolerate?	Exclusion	Review		2024	Couper, LI et al.	Global Change Biology
How Habitat Factors Affect an Aedes Mosquitoes Driven Outbreak at Temperate Latitudes: The Case of the Chikungunya Virus in Italy	Inclusion		include climate change impacts on CHIKV	2023	Solimini, A et al.	PLOS Neglected Tropical Diseases
How Great Is the Threat of Chikungunya Virus?	Exclusion	Editorial material		2015	Waggoner, JJ et al.	Expert Review of Anti-Infective Therapy
How Do Virus-Mosquito Interactions Lead to Viral Emergence?	Exclusion	Review		2018	Rückert, C et al.	Trends in Parasitology
Household and Climate Factors Influence Aedes Aegypti Presence in the Arid City of Huaquillas, Ecuador	Inclusion		include climate change impacts on CHIKV	2021	Martin, JL et al.	PLOS Neglected Tropical Diseases
Hot Temperatures Can Force Delayed Mosquito Outbreaks Via Sequential Changes in Aedes Aegypti Demographic Parameters in Autocorrelated Environments	Exclusion	Does not focus on climate change impacts on CHIKV circulation or policy responses		2014	Chaves, LF et al.	Acta Tropica
Host Outdoor Exposure Variability Affects the Transmission and Spread of Zika Virus: Insights for Epidemic Control	Exclusion	Does not focus on climate change impacts on CHIKV circulation or policy responses		2017	Ajelli, M et al.	PLOS Neglected Tropical Diseases
Host Feeding Preference by Aedes Aegypti at Two Nonincorporated Urban Communities Along the US-Mexico Border	Exclusion	Does not focus on climate change impacts on CHIKV circulation or policy responses		2023	Vera, AJ et al.	Southwestern Entomologist
History of Mosquitoborne Diseases in the United States and Implications for New Pathogens	Exclusion	Review		2018	Moreno-Madriñán, MJ et al.	Emerging Infectious Diseases
Historical Perspective and Biotechnological Trends to Block Arboviruses Transmission by Controlling Aedes Aegypti Mosquitos Using Different Approaches	Exclusion	Review		2020	Rodrigues-Alves, ML et al.	Frontiers in Medicine
Historical Inability to Control Aedes Aegypti as a Main Contributor of Fast Dispersal of Chikungunya Outbreaks in Latin America	Exclusion	Review		2015	Fernández-Salas, I	Antiviral Research
Historical Environmental Change in Africa Drives Divergence and Admixture of Aedes Aegypti Mosquitoes: a Precursor to Successful Worldwide Colonization?	Exclusion	Does not focus on climate change impacts on CHIKV circulation or policy responses		2016	Bennett, KL et al.	Molecular Ecology
Histological Validation of In-Vivo Larvicidal Efficacy of Marine Streptomyces Sp. RD06 Secondary Metabolites Against Filariasis Causing Culex Quinquefasciatus and Statistical Media Optimization for Larvicidal Derivatives Production	Exclusion	Does not focus on climate change impacts on CHIKV circulation or policy responses		2024	Kandasamy, R et al.	Acta Tropica
High-Throughput Peptide Array Analysis and Computational Techniques for Serological Profiling of Flavivirus Infections: Implications for Diagnostics and Vaccine Development	Exclusion	Does not focus on climate change impacts on CHIKV circulation or policy responses		2024	Bombaci, M et al.	Journal of Medical Virology
High-Throughput Fluorescence-Based Screen Identifies the Neuronal MicroRNA miR-124 as a Positive Regulator of Alphavirus Infection	Exclusion	Does not focus on climate change impacts on CHIKV circulation or policy responses		2020	López, P et al.	Journal of Virology
Higher West Nile Virus Infection in Aedes Albopictus (Diptera: Culicidae) and Culex (Diptera: Culicidae) Mosquitoes From Lower Income Neighborhoods in Urban Baltimore, MD	Exclusion	Does not focus on climate change impacts on CHIKV circulation or policy responses		2021	Rothman, SE et al.	Journal of Medical Entomology
High Wind Speed Prevents the Establishment of the Disease Vector Mosquito Aedes Albopictus in Its Climatic Niche in Europe	Inclusion		include climate change impacts on CHIKV	2022	Adeleke, ED et al.	Frontiers in Environmental Science
High Vector Competence for Chikungunya Virus but Heavily Reduced Locomotor Activity of Aedes Albopictus From Germany at Low Temperatures	Inclusion		include climate change impacts on CHIKV	2024	Lühken, R et al.	Parasites & Vectors
High Risk for Chikungunya Virus to Initiate an Enzootic Sylvatic Cycle in the Tropical Americas	Exclusion	Does not focus on climate change impacts on CHIKV circulation or policy responses		2017	Lourenço-de-Oliveira, R et al.	PLOS Neglected Tropical Diseases
High Incidence of Zika Virus Infection Detected in Plasma and Cervical Cytology Specimens From Pregnant Women in Guayaquil, Ecuador	Exclusion	Does not focus on climate change impacts on CHIKV circulation or policy responses		2017	Zambrano, H et al.	American Journal of Reproductive Immunology
High Genetic Diversity but No Geographical Structure of Aedes Albopictus Populations in Reunion Island	Exclusion	Does not focus on climate change impacts on CHIKV circulation or policy responses		2019	Latreille, AC et al.	Parasites & Vectors
High Efficiency of Temperate Aedes Albopictus to Transmit Chikungunya and Dengue Viruses in the Southeast of France	Inclusion		include policy responses	2013	Vega-Rua, A et al.	PLOS One
Hidden Burden of Chikungunya in North India; A Prospective Study in a Tertiary Care Centre	Exclusion	Does not focus on climate change impacts on CHIKV circulation or policy responses		2018	Dinkar, A et al.	Journal of Infection and Public Health
Herbal Plants as Immunity Modulators Against COVID-19: A Primary Preventive Measure During Home Quarantine	Exclusion	Does not focus on climate change impacts on CHIKV circulation or policy responses		2022	Das, K	Journal of Herbal Medicine
Hematologic Parameters and Viral Status for Zika, Chikungunya, Bluetongue, and Epizootic Hemorrhagic Disease in White-Tailed Deer (Odocoileus Virginianus) on St. John, US Virgin Islands	Exclusion	Does not focus on climate change impacts on CHIKV circulation or policy responses		2018	Reuter, JD et al.	Journal of Wildlife Diseases
Health Risks of Warming of 1.5°C, 2°C, and Higher, Above Pre-Industrial Temperatures	Exclusion	Review		2018	Ebi, KL et al.	Environmental Research Letters
Health Professionals' Knowledge on Dengue and Health Facility Preparedness for Case Detection: A Cross-Sectional Study in Dar Es Salaam, Tanzania	Exclusion	Does not focus on climate change impacts on CHIKV circulation or policy responses		2023	Mustafa, UK et al.	PLOS Neglected Tropical Diseases
Health Implications of the Establishment and Spread of Aedes Albopictus in Spain	Inclusion		include policy responses	2012	Marí, RB et al.	Revista Espanola de Salud Publica
Harnessing Dengue Rapid Diagnostic Tests for the Combined Surveillance of Dengue, Zika, and Chikungunya Viruses in Laos	Exclusion	Does not focus on climate change impacts on CHIKV circulation or policy responses		2020	Vongsouvath, M et al.	American Journal of Tropical Medicine and Hygiene
Habitat Suitability Modelling to Assess the Introductions of Aedes Albopictus (Diptera: Culicidae) in the Netherlands	Inclusion		include climate change impacts on CHIKV	2020	Ibañez-Justicia, A et al.	Parasites & Vectors
Habitat and Seasonality Affect Mosquito Community Composition in the West Region of Cameroon	Exclusion	Does not focus on climate change impacts on CHIKV circulation or policy responses		2020	Mayi, MPA et al.	Insects
Green High Performance Simulation for AMB Models of Aedes Aegypti	Exclusion	Does not focus on climate change impacts on CHIKV circulation or policy responses		2020	de Oca, EM et al.	Journal of Computer Science & Technology
Gore's Fever and Dante's Inferno: Chikungunya Reaches Ravenna	Exclusion	Editorial material		2008	Weissmann, G et al.	FASEB Journal: Official Publication of the Federation of American Societies for Experimental Biology
Globalisation and Change of Climate: Growing Risk for Livestock Epidemics in Germany	Exclusion	Review		2011	Conraths, FJ et al.	Zuchtungskunde
Global Warming and Vector-Borne Infectious Diseases	Inclusion		include climate change impacts on CHIKV	2008	Kobayashi, M et al.	Journal of Disaster Research
Global Risk Model for Vector-Borne Transmission of Zika Virus Reveals the Role of El Nino 2015	Exclusion	Does not focus on climate change impacts on CHIKV circulation or policy responses		2017	Caminade, C et al.	Proceedings of the National Academy of Sciences of the United States of America
Global Potential Distribution of Three Underappreciated Arboviruses Vectors (Aedes Japonicus, Aedes Vexans and Aedes Vittatus) Under Current and Future Climate Conditions	Exclusion	Does not focus on climate change impacts on CHIKV circulation or policy responses		2022	Outammassine, A et al.	Transboundary and Emerging Diseases
Global Patterns of Aegyptism Without Arbovirus	Exclusion	Does not focus on climate change impacts on CHIKV circulation or policy responses		2021	Olson, MF et al.	PLOS Neglected Tropical Diseases
Global Health Concern on the Rising Dengue and Chikungunya Cases in the American Regions: Countermeasures and Preparedness	Exclusion	Review		2024	Mohapatra, RK et al.	Health Science Reports
Global Expansion and Redistribution of Aedes-Borne Virus Transmission Risk With Climate Change	Inclusion		include climate change impacts on CHIKV	2019	Ryan, SJ et al.	PLOS Neglected Tropical Diseases
Global Disease Outbreaks Associated With the 2015-2016 El Nino Event	Exclusion	Does not focus on climate change impacts on CHIKV circulation or policy responses		2019	Anyamba, A et al.	Scientific Reports
Geometric Morphometrics of Aedes Aegypti Populations and Study of Transmission of Arboviral Diseases in Barreiras, Brazil	Inclusion		include climate change impacts on CHIKV	2020	Arcanjo, DBMC et al.	Revista Brasileira de Entomologia
Geographic Variation in the Response of Culex Pipiens Life History Traits to Temperature	Exclusion	Does not focus on climate change impacts on CHIKV circulation or policy responses		2016	Ruybal, JE et al.	Parasites & Vectors
Geographic Shifts in the Bioclimatic Suitability for Aedes Aegypti Under Climate Change Scenarios in Colombia	Inclusion		include climate change impacts on CHIKV	2020	Cabrera, CVP et al.	Heliyon
Geographic Shifts in Aedes Aegypti Habitat Suitability in Ecuador Using Larval Surveillance Data and Ecological Niche Modeling: Implications of Climate Change for Public Health Vector Control	Inclusion		include climate change impacts on CHIKV	2019	Lippi, CA et al.	PLOS Neglected Tropical Diseases
Geographic Information System Based Spatio-Temporal Dengue Fever Cluster Analysis and Mapping	Exclusion	Does not focus on climate change impacts on CHIKV circulation or policy responses		2019	Mala, S et al.	Egyptian Journal of Remote Sensing and Space Sciences
Geographic Expansion of the Invasive Mosquito Aedes Albopictus Across Panama—Implications for Control of Dengue and Chikungunya Viruses	Exclusion	Does not focus on climate change impacts on CHIKV circulation or policy responses		2015	Miller, MJ et al.	PLOS Neglected Tropical Diseases
Geographic Expansion of the Introduced Aedes Albopictus and Other Native Aedes Species in the Democratic Republic of the Congo	Inclusion		include climate change impacts on CHIKV	2024	Vulu, F et al.	Parasites & Vectors
Geographic Distribution and Developmental Sites of Aedes Albopictus (Diptera: Culicidae) During a Chikungunya Epidemic Event	Inclusion		include climate change impacts on CHIKV	2008	Delatte, H et al.	Vector Borne and Zoonotic Diseases (Larchmont, N.Y.)
Genomic and Eco-Epidemiological Investigations in Uruguay Reveal Local Chikungunya Virus Transmission Dynamics During Its Expansion Across the Americas in 2023	Exclusion	Does not focus on climate change impacts on CHIKV circulation or policy responses		2024	Burgueño, A et al.	Emerging Microbes and Infections
Genetically Based Variation in Heat Tolerance Covaries With Climate in a Globally Important Disease Vector	Exclusion	Does not focus on climate change impacts on CHIKV circulation or policy responses		2024	Orlinick, BL et al.	Frontiers in Ecology and Evolution
Genetic Variability and Spatial Distribution in Small Geographic Scale of Aedes Aegypti (Diptera: Culicidae) Under Different Climatic Conditions in Northeastern Brazil	Exclusion	Does not focus on climate change impacts on CHIKV circulation or policy responses		2016	Steffler, LM et al.	Parasites & Vectors
Genetic Manipulation of Endosymbionts to Control Vector and Vector Borne Diseases	Exclusion	Review		2012	Gupta, JP et al.	Veterinary World
Genetic Diversity of Dengue Virus Serotypes Circulating Among Aedes Mosquitoes in Selected Regions of Northeastern Nigeria	Exclusion	Does not focus on climate change impacts on CHIKV circulation or policy responses		2021	Isa, I et al.	One Health
Genetic Diversity and Phylogeny of Aedes Aegypti, the Main Arbovirus Vector in the Pacific	Exclusion	Does not focus on climate change impacts on CHIKV circulation or policy responses		2016	Calvez, E et al.	PLOS Neglected Tropical Diseases
Genetic Differentiation Among Aedes Aegypti Populations From Different Eco-Geographical Zones of India	Exclusion	Does not focus on climate change impacts on CHIKV circulation or policy responses		2023	Sumitha, MK et al.	PLOS Neglected Tropical Diseases
Genetic Determinants of the Re-Emergence of Arboviral Diseases	Exclusion	Does not focus on climate change impacts on CHIKV circulation or policy responses		2019	Ketkar, H et al.	Viruses-Basel
Future Infectious Disease Threats to Europe	Exclusion	Review		2011	Suk, JE et al.	American Journal of Public Health
Fusing an Agent-Based Model of Mosquito Population Dynamics With a Statistical Reconstruction of Spatio-Temporal Abundance Patterns	Exclusion	Review		2023	Cavany, SM et al.	PLOS Computational Biology
Functional Dissection of Mosquito Humidity Sensing Reveals Distinct Dry and Moist Cell Contributions to Blood Feeding and Oviposition	Exclusion	Does not focus on climate change impacts on CHIKV circulation or policy responses		2024	Tang, RC et al.	Proceedings of the National Academy of Sciences of the United States of America
Functional and Structural Characterization of the Chikungunya Virus Translational Recoding Signals	Exclusion	Does not focus on climate change impacts on CHIKV circulation or policy responses		2018	Kendra, JA et al.	Journal of Biological Chemistry
From Past to Better Public Health Programme Planning for Possible Future Global Threats: Case Studies Applied to Infection Control	Exclusion	Review		2010	Manigat, R et al.	Annali Dell Istituto Superiore di Sanita
From Importation to Autochthonous Transmission: Drivers of Chikungunya and Dengue Emergence in a Temperate Area	Inclusion		include policy responses	2020	Jourdain, F et al.	PLOS Neglected Tropical Diseases
From Global to Local: Vector-Borne Disease in an Interconnected World	Exclusion	Review		2014	Suk, JE et al.	European Journal of Public Health
From Dengue to Zika: The Wide Spread of Mosquito-Borne Arboviruses	Exclusion	Review		2019	Sukhralia, S et al.	European Journal of Clinical Microbiology & Infectious Diseases
Fractional Perspective Evaluation of Chikungunya Infection With Saturated Incidence Functions	Exclusion	Does not focus on climate change impacts on CHIKV circulation or policy responses		2023	Jan, R et al.	Alexandria Engineering Journal
Forest Coverage and Socioeconomic Factors Associated With Dengue in El Salvador, 2011-2013	Exclusion	Does not focus on climate change impacts on CHIKV circulation or policy responses		2021	Joyce, AL et al.	Vector-Borne and Zoonotic Diseases
Forecasting Zoonotic Infectious Disease Response to Climate Change: Mosquito Vectors and a Changing Environment	Exclusion	Review		2019	Bartlow, AW et al.	Veterinary Sciences
Forecasting Dengue Fever in Brazil: An Assessment of Climate Conditions	Exclusion	Does not focus on climate change impacts on CHIKV circulation or policy responses		2019	Stolerman, LM et al.	PLOS One
Forecasting Chikungunya Spread in the Americas Via Data-Driven Empirical Approaches	Exclusion	Does not focus on climate change impacts on CHIKV circulation or policy responses		2016	Escobar, LE et al.	Parasites & Vectors
Flying Syringes for Emerging Enzootic Virus Screening: Proof of Concept for the Development of Noninvasive Xenosurveillance Tools Based on Tsetse Flies	Exclusion	Does not focus on climate change impacts on CHIKV circulation or policy responses		2023	Valente, A et al.	Transboundary and Emerging Diseases
Fluctuations at a Low Mean Temperature Accelerate Dengue Virus Transmission by Aedes Aegypti	Exclusion	Does not focus on climate change impacts on CHIKV circulation or policy responses		2013	Carrington, LB et al.	PLOS Neglected Tropical Diseases
First Report of Stegomyia Aegypti (=Aedes Aegypti) in Mexico City, Mexico	Inclusion		include policy responses	2017	Kuri-Morales, P et al.	Medical and Veterinary Entomology
First Report of Chikungunya From the Maldives	Exclusion	Does not focus on climate change impacts on CHIKV circulation or policy responses		2009	Yoosuf, AA et al.	Transactions of the Royal Society of Tropical Medicine and Hygiene
First Nationwide Monitoring Program for the Detection of Potentially Invasive Mosquito Species in Austria	Inclusion		include climate change impacts on CHIKV	2022	Bakran-Lebl, K et al.	Insects
Field Site Selection: Getting It Right First Time Around	Exclusion	Does not focus on climate change impacts on CHIKV circulation or policy responses		2009	Malcolm, CA et al.	Malaria Journal
Field Diagnosis and Genotyping of Chikungunya Virus Using a Dried Reverse Transcription Loop-Mediated Isothermal Amplification (LAMP) Assay and MinION Sequencing	Exclusion	Does not focus on climate change impacts on CHIKV circulation or policy responses		2019	Hayashida, K et al.	PLOS Neglected Tropical Diseases
FEN1-Aided Recombinase Polymerase Amplification (FARPA) for One-Pot and Multiplex Detection of Nucleic Acids With an Ultra-High Specificity and Sensitivity	Exclusion	Does not focus on climate change impacts on CHIKV circulation or policy responses		2023	Ma, Y et al.	Biosensors and Bioelectronics
Febrile Illness Diagnostics and the Malaria-Industrial Complex: A Socio-Environmental Perspective	Exclusion	Review		2016	Stoler, J et al.	BMC Infectious Diseases
Fatty Acid Synthase and Stearoyl-CoA Desaturase-1 Are Conserved Druggable Cofactors of Old World Alphavirus Genome Replication	Exclusion	Does not focus on climate change impacts on CHIKV circulation or policy responses		2019	Bakhache, W et al.	Antiviral Research
Factors Related to Aedes Aegypti (Diptera: Culicidae) Populations and Temperature Determine Differences on Life-History Traits With Regional Implications in Disease Transmission	Inclusion		include climate change impacts on CHIKV	2018	Muttis, E et al.	Journal of Medical Entomology
Factors of Concern Regarding Zika and Other Aedes Aegypti-Transmitted Viruses in the United States	Exclusion	Review		2017	Moreno-Madriñán, MJ et al.	Journal of Medical Entomology
Eye Diseases in Travelers	Exclusion	Review		2020	Korzeniewski, K	International Maritime Health
External Control Viral-Like Particle Construction for Detection of Emergent Arboviruses by Real-Time Reverse-Transcription PCR	Exclusion	Does not focus on climate change impacts on CHIKV circulation or policy responses		2019	Borghetti, IA et al.	BioMed Research International
Exposure of Epitope Residues on the Outer Face of the Chikungunya Virus Envelope Trimer Determines Antibody Neutralizing Efficacy	Exclusion	Does not focus on climate change impacts on CHIKV circulation or policy responses		2014	Fong, RH et al.	Journal of Virology
Exploring the Effect of Temperature on Inhibition of Non-Structural Protease 3 of Chikungunya Virus Using Molecular Dynamics Simulations and Thermodynamics Parameters	Exclusion	Does not focus on climate change impacts on CHIKV circulation or policy responses		2021	Kumar, D et al.	Journal of Molecular Liquids
Exploring Deeper Genetic Structures: Aedes Aegypti in Brazil	Exclusion	Does not focus on climate change impacts on CHIKV circulation or policy responses		2019	Maitra, A et al.	Acta Tropica
Exploratory Analysis of the Knowledge, Attitudes and Perceptions of Healthcare Workers About Arboviruses in the Context of Surveillance in the Republic of Guinea	Inclusion		include policy responses	2023	Bangoura, ST et al.	PLOS Neglected Tropical Diseases
Explorations on the Antiviral Potential of Zinc and Magnesium Salts Against Chikungunya Virus: Implications for Therapeutics	Exclusion	Does not focus on climate change impacts on CHIKV circulation or policy responses		2024	Davuluri, KS et al.	Frontiers in Cellular and Infection Microbiology
Exploration of the Main Types of Biome-Scale Culicid Entomofauna (Diptera: Culicidae) in Europe and Its Relationship to the Occurrence of Mosquito-Borne Arboviruses	Exclusion	Does not focus on climate change impacts on CHIKV circulation or policy responses		2019	Trájer, AJ et al.	Acta Zoologica Academiae Scientiarum Hungaricae
Expert Fuzzy System Determining Dengue, Zika, Chikungunya and Yellow Fever Infection	Exclusion	Does not focus on climate change impacts on CHIKV circulation or policy responses		2022	Meléndez-Acosta, NJ et al.	Computacion y Sistemas
Experimental Risk Assessment for Chikungunya Virus Transmission Based on Vector Competence, Distribution and Temperature Suitability in Europe, 2018	Inclusion		include policy responses	2018	Heitmann, A et al.	Euro Surveillance: Bulletin Europeen sur les Maladies Transmissibles = European Communicable Disease Bulletin
Expecting the Unexpected: Nucleic Acid-Based Diagnosis and Discovery of Emerging Viruses	Exclusion	Review		2011	Barnard, RT et al.	Expert Review of Molecular Diagnostics
Expansive and Diverse Phenotypic Landscape of Field Aedes Aegypti (Diptera: Culicidae) Larvae With Differential Susceptibility to Temephos: Beyond Metabolic Detoxification	Exclusion	Does not focus on climate change impacts on CHIKV circulation or policy responses		2022	Morgan, J et al.	Journal of Medical Entomology
Exotic Mosquito Threats Require Strategic Surveillance and Response Planning	Exclusion	Does not focus on climate change impacts on CHIKV circulation or policy responses		2016	Webb, CE et al.	Public Health Research & Practice
Existence and Uniqueness of Climate-Based Periodic Chikungunya Fractional Order Model With Incubation Period	Exclusion	Does not focus on climate change impacts on CHIKV circulation or policy responses		2022	Dianavinnarasi, J et al.	Journal of Environmental Accounting and Management
Excess Deaths Associated With the 2014 Chikungunya Epidemic in Jamaica	Exclusion	Does not focus on climate change impacts on CHIKV circulation or policy responses		2019	Freitas, ARR et al.	Pathogens and Global Health
Excellent Capability for Molecular Detection of Aedes-Borne Dengue, Zika, and Chikungunya Viruses but With a Need for Increased Capacity for Yellow Fever and Japanese Encephalitis Viruses: An External Quality Assessment in 36 European Laboratories	Exclusion	Does not focus on climate change impacts on CHIKV circulation or policy responses		2025	Presser, LD et al.	Journal of Clinical Microbiology
Evolutionary Dynamics of Oropouche Virus in South America	Exclusion	Does not focus on climate change impacts on CHIKV circulation or policy responses		2020	Gutierrez, B et al.	Journal of Virology
Evolutionary and Ecological Insights Into the Emergence of Arthropod-Borne Viruses	Exclusion	Review		2019	Marklewitz, M et al.	Acta Tropica
Evolution of Dengue in Sri Lanka-Changes in the Virus, Vector, and Climate	Exclusion	Does not focus on climate change impacts on CHIKV circulation or policy responses		2014	Sirisena, PDNN et al.	International Journal of Infectious Diseases
Evolution and Emergence of Pathogenic Viruses: Past, Present, and Future	Exclusion	Review		2017	Parvez, MK et al.	Intervirology
Evidence of Habitat Structuring Aedes Albopictus Populations in Reunion Island	Exclusion	Does not focus on climate change impacts on CHIKV circulation or policy responses		2013	Delatte, H et al.	PLOS Neglected Tropical Diseases
Evidence of Experimental Vertical Transmission of Emerging Novel ECSA Genotype of Chikungunya Virus in Aedes Aegypti	Exclusion	Does not focus on climate change impacts on CHIKV circulation or policy responses		2014	Agarwal, A et al.	PLOS Neglected Tropical Diseases
Evidence of Chikungunya Virus Infection Among Febrile Patients in Northwest Ethiopia	Exclusion	Does not focus on climate change impacts on CHIKV circulation or policy responses		2021	Ferede, G et al.	International Journal of Infectious Diseases
Evidence for Chikungunya and Dengue Transmission in Quelimane, Mozambique: Results From an Investigation of a Potential Outbreak of Chikungunya Virus	Exclusion	Does not focus on climate change impacts on CHIKV circulation or policy responses		2018	Mugabe, VA et al.	PLOS One
Evidence for Changes in the Occurrence, Frequency or Severity of Human Health Impacts Resulting From Exposure to Alien Species in Europe: A Systematic Map	Exclusion	Review		2017	Bayliss, HR et al.	Environmental Evidence
Evaluation of the French Reactive Mortality Surveillance System Supporting Decision Making	Exclusion	Does not focus on climate change impacts on CHIKV circulation or policy responses		2019	Baghdadi, Y et al.	European Journal of Public Health
Evaluation of the Baited Ovitrap With Natural Attractant for Monitoring Aedes Spp. in Dili, Capital of East Timor	Exclusion	Does not focus on climate change impacts on CHIKV circulation or policy responses		2020	Barreto, E et al.	Ciencia & Saude Coletiva
Evaluation of Extreme Soil Moisture Conditions During the 2020 Sahel Floods and Implications for Disease Outbreaks	Inclusion		include climate change impacts on CHIKV	2022	Thomas, NP et al.	Geophysical Research Letters
Etiological Profile and Clinico Epidemiological Patterns of Acute Encephalitis Syndrome in Tamil Nadu, India	Exclusion	Does not focus on climate change impacts on CHIKV circulation or policy responses		2023	Kumar, VS et al.	Journal of Global Infectious Diseases
Etiological Characterization of Acute Undifferentiated Febrile Illness in Apartadó and Villeta Municipalities, Colombia, During COVID-19 Pandemic	Exclusion	Does not focus on climate change impacts on CHIKV circulation or policy responses		2023	Silva-Ramos, CR et al.	Infezioni in Medicina
Estimation of Adult Density of Aedes Albopictus (Diptera: Culicidae) in Some Hilly Areas of Pakistan	Inclusion		include climate change impacts on CHIKV	2014	Khan, SY et al.	Pakistan Journal of Zoology
Estimating Vector-Borne Viral Infections in the Urban Setting of the 2020 Tokyo Olympics, Japan, Using Mathematical Modeling	Exclusion	Does not focus on climate change impacts on CHIKV circulation or policy responses		2017	Furuya, H	The Tokai Journal of Experimental and Clinical Medicine
Estimating the Potential Risk of Transmission of Arboviruses in the Americas and Europe: A Modelling Study	Inclusion		include policy responses	2024	Zardii, A et al.	Lancet Planetary Health
Estimating the Impact of Consecutive Blood Meals on Vector Competence of Aedes Albopictus for Chikungunya Virus	Exclusion	Does not focus on climate change impacts on CHIKV circulation or policy responses		2023	Veronesi, E et al.	Pathogens
Estimating Past, Present, and Future Trends in the Global Distribution and Abundance of the Arbovirus Vector Aedes Aegypti Under Climate Change Scenarios	Inclusion		include climate change impacts on CHIKV	2019	Liu-Helmersson, J et al.	Frontiers in Public Health
Estimating Drivers of Autochthonous Transmission of Chikungunya Virus in Its Invasion of the Americas	Exclusion	Does not focus on climate change impacts on CHIKV circulation or policy responses		2015	Perkins, TA et al.	PLoS Curr
Estimating Chikungunya Virus Transmission Parameters and Vector Control Effectiveness Highlights Key Factors to Mitigate Arboviral Disease Outbreaks	Inclusion		include policy responses	2022	Jourdain, F et al.	PLOS Neglected Tropical Diseases
Estimating and Mapping the Incidence of Dengue and Chikungunya in Honduras During 2015 Using Geographic Information Systems (GIS)	Exclusion	Does not focus on climate change impacts on CHIKV circulation or policy responses		2017	Zambrano, LI et al.	Journal of Infection and Public Health
Estimating Air Travel-Associated Importations of Dengue Virus Into Italy	Exclusion	Does not focus on climate change impacts on CHIKV circulation or policy responses		2015	Quam, MB et al.	Journal of Travel Medicine
Estimated Imported Infections of Chikungunya and Dengue in Italy, 2008 to 2011	Exclusion	Does not focus on climate change impacts on CHIKV circulation or policy responses		2012	Napoli, C et al.	Journal of Travel Medicine
Establishment of an Alphavirus-Specific Neutralization Assay to Distinguish Infections With Different Members of the Semliki Forest Complex	Exclusion	Does not focus on climate change impacts on CHIKV circulation or policy responses		2019	Henss, L et al.	Viruses-Basel
Establishment of a New Real-Time Molecular Assay for the Detection of Babanki Virus in Africa	Exclusion	Does not focus on climate change impacts on CHIKV circulation or policy responses		2024	Faye, M et al.	Viruses
Establishment and Optimization of a Liquid Bead Array for the Simultaneous Detection of Ten Insect-Borne Pathogens	Exclusion	Does not focus on climate change impacts on CHIKV circulation or policy responses		2018	Wang, HY et al.	Parasites & Vectors
Erupt of Malaria, Dengue and Chikungunya in Pakistan: Recent Insights About Prevalence, Diagnosis and Treatment	Exclusion	Review		2019	Bin Asad, MHH et al.	Pakistan Journal of Pharmaceutical Sciences
Epidemiology of Chikungunya Virus in Bahia, Brazil, 2014-2015	Exclusion	Does not focus on climate change impacts on CHIKV circulation or policy responses		2016	Rodrigues Faria, N et al.	PLoS Curr
Epidemiology of Chikungunya in the Americas	Exclusion	Review		2016	Yactayo, S et al.	Journal of Infectious Diseases
Epidemiological Trends of Mosquito-Borne Viral Diseases in Pakistan	Exclusion	Review		2022	Imran, M et al.	Animal Diseases
Epidemiological Profile of Arboviruses in Two Different Scenarios: Dengue Circulation vs. Dengue, Chikungunya and Zika Co-Circulation	Exclusion	Does not focus on climate change impacts on CHIKV circulation or policy responses		2023	Farias, PCS et al.	BMC Infectious Diseases
Epidemiological and Genomic Investigation of Chikungunya Virus in Rio de Janeiro State, Brazil, Between 2015 and 2018	Exclusion	Does not focus on climate change impacts on CHIKV circulation or policy responses		2023	Moreira, FRR et al.	PLOS Neglected Tropical Diseases
Epidemiological and Ecological Determinants of Zika Virus Transmission in an Urban Setting	Exclusion	Does not focus on climate change impacts on CHIKV circulation or policy responses		2017	Lourenço, J et al.	eLife
Epidemiologic and Spatiotemporal Trends of Zika Virus Disease During the 2016 Epidemic in Puerto Rico	Exclusion	Does not focus on climate change impacts on CHIKV circulation or policy responses		2020	Sharp, TM et al.	PLOS Neglected Tropical Diseases
EPA-Registered Repellents for Mosquitoes Transmitting Emerging Viral Disease	Exclusion	Review		2016	Patel, RV et al.	Pharmacotherapy
Environmental Variables Related to Aedes Aegypti Breeding Spots and the Occurrence of Arbovirus Diseases	Exclusion	Review		2023	Da Silva, AC et al.	Sustainability
Environmental Drivers, Climate Change and Emergent Diseases Transmitted by Mosquitoes and Their Vectors in Southern Europe: A Systematic Review	Exclusion	Review		2020	Brugueras, S et al.	Environmental Research
Environmental Changes and the Impact on the Human Infections by Dengue, Chikungunya and Zika Viruses in Northern Brazil, 2010-2019	Exclusion	Does not focus on climate change impacts on CHIKV circulation or policy responses		2022	Marinho, RDS et al.	International Journal of Environmental Research and Public Health
Environmental and Social Determinants of Population Vulnerability to Zika Virus Emergence at the Local Scale	Exclusion	Does not focus on climate change impacts on CHIKV circulation or policy responses		2018	Rees, EE et al.	Parasites & Vectors
Environmental and Social Change Drive the Explosive Emergence of Zika Virus in the Americas	Exclusion	Does not focus on climate change impacts on CHIKV circulation or policy responses		2017	Ali, S et al.	PLOS Neglected Tropical Diseases
Entomovirological Surveillance in Schools: Are They a Source for Arboviral Diseases Transmission?	Inclusion		include policy responses	2021	Pérez-Pérez, J et al.	International Journal of Environmental Research and Public Health
Entomological Surveillance of the Invasive Aedes Species at Higher-Priority Entry Points in Northern Iran: Exploratory Report on a Field Study	Exclusion	Does not focus on climate change impacts on CHIKV circulation or policy responses		2022	Nikookar, SH et al.	JMIR Public Health and Surveillance
Entomological Surveillance of Invasive Aedes Mosquitoes in Mazandaran Province, Northern Iran From 2014 to 2020	Exclusion	Does not focus on climate change impacts on CHIKV circulation or policy responses		2023	Nikookar, SH et al.	Scientific Reports
Entomological Factors of Arboviruses Emergences	Exclusion	Review		2015	Jourdain, F et al.	Transfusion Clinique et Biologique
Entomological Characterization of Aedes Mosquitoes and Arbovirus Detection in Ibague, a Colombian City With Co-Circulation of Zika, Dengue and Chikungunya Viruses	Exclusion	Does not focus on climate change impacts on CHIKV circulation or policy responses		2021	Carrasquilla, MC et al.	Parasites & Vectors
Entomological Characteristics of Mosquitoes Breeding Sites in Two Areas of the Town of Douala, Cameroon	Exclusion	Does not focus on climate change impacts on CHIKV circulation or policy responses		2021	Ntoumba, AA et al.	International Journal of Tropical Insect Science
Enhanced Arbovirus Surveillance With High-Throughput Metatranscriptomic Processing of Field-Collected Mosquitoes	Exclusion	Does not focus on climate change impacts on CHIKV circulation or policy responses		2022	Batovska, J et al.	Viruses-Basel
Engineered Aedes Aegypti JAK/STAT Pathway-Mediated Immunity to Dengue Virus	Exclusion	Does not focus on climate change impacts on CHIKV circulation or policy responses		2017	Jupatanakul, N et al.	PLOS Neglected Tropical Diseases
Endogenous Non-Retroviral Elements in Genomes of Aedes Mosquitoes and Vector Competence	Exclusion	Review		2019	Houé, V et al.	Emerging Microbes & Infections
Endemic Australian Arboviruses of Human Health Significance	Exclusion	Review		2018	Smith, DW	Microbiology Australia
Endemic and Indigenous Plants From Mascarene Islands With Antiviral Propensities	Exclusion	Review		2022	Fawzi, MM et al.	Current Drug Targets
Endemic and Emerging Acute Virus Infections in Indonesia: An Overview of the Past Decade and Implications for the Future	Exclusion	Review		2018	de Jong, W et al.	Critical Reviews in Microbiology
Emerging Zoonoses: Tackling the Challenges	Exclusion	Review		2015	Stärk, KDC et al.	Epidemiology and Infection
Emerging Viral Threats in Gabon: Health Capacities and Response to the Risk of Emerging Zoonotic Diseases in Central Africa - Emerging Zoonotic Viral Threats in Gabon	Exclusion	Review		2010	Bourgarel, M et al.	Emerging Health Threats Journal
Emerging Viral Infections of the Central Nervous System: Part 1	Exclusion	Review		2009	Tyler, KL	Archives of Neurology
Emerging Viral Infections in Rheumatic Diseases	Exclusion	Review		2011	Khasnis, AA et al.	Seminars in Arthritis and Rheumatism
Emerging Viral Infections in Belgium and Abroad	Exclusion	Review		2008	Goubau, P	Journal de Pharmacie de Belgique
Emerging Viral Infections Causing Anterior Uveitis	Exclusion	Review		2019	Khairallah, M et al.	Ocular Immunology and Inflammation
Emerging Viral Diseases in Europe	Exclusion	Review		2012	Löbermann, M et al.	Deutsche Medizinische Wochenschrift
Emerging Vector-Borne Zoonoses: Eco-Epidemiology and Public Health Implications in India	Exclusion	Review		2014	Dhiman, RC	Frontiers in Public Health
Emerging Souvenirs—Clinical Presentation of the Returning Traveller With Imported Arbovirus Infections in Europe	Exclusion	Review		2018	Eckerle, I et al.	Clinical Microbiology and Infection
Emerging Mosquito-Borne Threats and the Response From European and Eastern Mediterranean Countries	Exclusion	Review		2018	Johnson, N et al.	International Journal of Environmental Research and Public Health
Emerging Infectious Encephalitides	Exclusion	Review		2021	Venkatesan, A	Current Opinion in Neurology
Emerging Infectious Diseases With Cutaneous Manifestations Viral and Bacterial Infections	Exclusion	Review		2016	Nawas, ZY et al.	Journal of the American Academy of Dermatology
Emerging Infectious Diseases :: The Example of the Indian Ocean Chikungunya Outbreak (2005-2006)	Exclusion	Review		2007	Flahault, A et al.	Bulletin de l Academie Nationale de Medecine
Emerging Infectious Diseases	Exclusion	Review		2010	Sarafis, P et al.	Journal of Environmental Protection and Ecology
Emerging Infections and Pertinent Infections Related to Travel for Patients With Primary Immunodeficiencies	Exclusion	Review		2017	Sullivan, KE et al.	Journal of Clinical Immunology
Emerging Arboviruses of Medical Importance in the Mediterranean Region	Exclusion	Review		2019	Papa, A	Journal of Clinical Virology
Emerging Arboviruses in the Urbanized Amazon Rainforest	Inclusion		include policy responses	2020	Lowe, R et al.	BMJ (Clinical Research Ed.)
Emerging Arboviruses and Public Health Challenges in Brazil	Exclusion	Review		2016	Lima-Camara, TN	Revista de Saude Publica
Emerging Arboviral Human Diseases in Southern Europe	Exclusion	Review		2017	Papa, A	Journal of Medical Virology
Emerging and Threatening Vector-Borne Zoonoses in the World and in Europe: A Brief Update	Exclusion	Review		2019	Jnov, E	Pathogens and Global Health
Emerging and Re-Emerging Viruses Affecting the Nervous System	Exclusion	Review		2019	Meyding-Lamadé, U et al.	Neurological Research and Practice
Emerging and Re-Emerging Viral Exanthems Among Children: What a Physician Should Know	Exclusion	Review		2024	Bishnoi, A et al.	Transactions of the Royal Society of Tropical Medicine and Hygiene
Emerging and Re-Emerging Vector-Borne Infectious Diseases and the Challenges for Control: A Review	Exclusion	Review		2021	Chala, B et al.	Frontiers in Public Health
Emerging and Re-Emerging Pediatric Viral Diseases: A Continuing Global Challenge	Exclusion	Review		2024	Hoffman, SA et al.	Pediatric Research
Emerging and Reemerging Diseases	Exclusion	Review		2015	Kuri-Morales, PA et al.	Gaceta Medica de Mexico
Emerging and Re-Emerging Arboviral Diseases in Southeast Asia	Exclusion	Review		2013	Dash, AP et al.	Journal of Vector Borne Diseases
Emerging and Changing Viral Diseases in the New Millennium	Exclusion	Review		2016	Scully, C et al.	Oral Diseases
Emergent and Reemergent Arboviruses in South America and the Caribbean: Why So Many and Why Now?	Exclusion	Review		2017	Marcondes, CB et al.	Journal of Medical Entomology
Emergence Potential of Mosquito-Borne Arboviruses From the Florida Everglades	Exclusion	Does not focus on climate change impacts on CHIKV circulation or policy responses		2021	Fish, D et al.	PLOS One
Emergence of Mosquito-Borne Viruses in Iran and Adjacent Countries: The Case of Chikungunya	Exclusion	Review		2023	Bakhshi, H et al.	Journal of Health Sciences and Surveillance System
Emergence of a Novel Chikungunya Virus Strain Bearing the E1:V80A Substitution, Out of the Mombasa, Kenya 2017-2018 Outbreak	Exclusion	Does not focus on climate change impacts on CHIKV circulation or policy responses		2020	Eyase, F et al.	PLOS One
Elucidating the Tunability of Binding Behavior for the MERS-CoV Macro Domain With NAD Metabolites	Exclusion	Does not focus on climate change impacts on CHIKV circulation or policy responses		2021	Lin, MH et al.	Communications Biology
Elevation as a Proxy for Mosquito-Borne Zika Virus Transmission in the Americas	Exclusion	Does not focus on climate change impacts on CHIKV circulation or policy responses		2017	Watts, AG et al.	PLOS One
El Nino Southern Oscillation, Overseas Arrivals and Imported Chikungunya Cases in Australia: A Time Series Analysis	Exclusion	Review		2019	Huang, XD et al.	PLOS Neglected Tropical Diseases
El Nino Southern Oscillation (ENSO) Effects on Local Weather, Arboviral Diseases, and Dynamics of Managed and Unmanaged Populations of Aedes Aegypti (Diptera: Culicidae) in Puerto Rico	Inclusion		include policy responses	2023	Barrera, R et al.	Journal of Medical Entomology
El Nino Drought and Tropical Forest Conversion Synergistically Determine Mosquito Development Rate	Inclusion		include policy responses	2019	Gregory, N et al.	Environmental Research Letters
Effects of the Environmental Temperature on Aedes Aegypti and Aedes Albopictus Mosquitoes: A Review	Exclusion	Review		2018	Reinhold, JM et al.	Insects
Effects of Temperature and Rainfall on the Activity and Dynamics of Host-Seeking Aedes Albopictus Females in Northern Italy	Inclusion		include policy responses	2010	Roiz, D et al.	Vector-Borne and Zoonotic Diseases
Effects of Seasonality and Land Use on the Diversity, Relative Abundance, and Distribution of Mosquitoes on St. Kitts, West Indies	Exclusion	Does not focus on climate change impacts on CHIKV circulation or policy responses		2020	Valentine, MJ et al.	Parasites & Vectors
Effects of Mosquito Biology on Modeled Chikungunya Virus Invasion Potential in Florida	Exclusion	Does not focus on climate change impacts on CHIKV circulation or policy responses		2020	Lord, CC et al.	Viruses
Effects of El Nino Southern Oscillation and Dipole Mode Index on Chikungunya Infection in Indonesia	Exclusion	Does not focus on climate change impacts on CHIKV circulation or policy responses		2020	Harapan, H et al.	Tropical Medicine and Infectious Disease
Effects of Desiccation Stress on Adult Female Longevity in Aedes Aegypti and Ae. Albopictus (Diptera: Culicidae): Results of a Systematic Review and Pooled Survival Analysis	Exclusion	Review		2018	Schmidt, CA et al.	Parasites & Vectors
Effects of Climatic and Social Factors on Dengue Incidence in Mexican Municipalities in the State of Veracruz	Exclusion	Does not focus on climate change impacts on CHIKV circulation or policy responses		2017	Moreno-Banda, GL et al.	Salud Publica de Mexico
Effects of Climate Change on the Spread of Zika Virus: A Public Health Threat	Exclusion	Does not focus on climate change impacts on CHIKV circulation or policy responses		2018	Asad, H et al.	Reviews on Environmental Health
Effects of Biogents Sentinel Trap Field Placement on Capture Rates of Adult Asian Tiger Mosquitoes, Aedes Albopictus	Inclusion		include policy responses	2013	Crepeau, TN et al.	PLOS One
Effects of an In-Frame Deletion of the 6k Gene Locus From the Genome of Ross River Virus	Exclusion	Does not focus on climate change impacts on CHIKV circulation or policy responses		2016	Taylor, A et al.	Journal of Virology
Effectiveness and Economic Assessment of Routine Larviciding for Prevention of Chikungunya and Dengue in Temperate Urban Settings in Europe	Inclusion		include policy responses	2017	Guzzetta, G et al.	PLOS Neglected Tropical Diseases
Effect of Water Salinity on Immature Performance and Lifespan of Adult Asian Tiger Mosquito	Exclusion	Does not focus on climate change impacts on CHIKV circulation or policy responses		2024	Blanco-Sierra, L et al.	Parasites & Vectors
Effect of Temperature Stress on Immature Stages and Susceptibility of Aedes Aegypti Mosquitoes to Chikungunya Virus	Inclusion		include climate change impacts on CHIKV	2004	Mourya, DT et al.	American Journal of Tropical Medicine and Hygiene
Effect of Temperature on the Immature Development of Aedes Albopictus Skuse	Inclusion		include climate change impacts on CHIKV	2016	Rozilawati, H et al.	Southeast Asian Journal of Tropical Medicine and Public Health
Effect of Temperature and Insecticide Stress on Life-History Traits of Culex Restuans and Aedes Albopictus (Diptera: Culicidae)	Exclusion	Does not focus on climate change impacts on CHIKV circulation or policy responses		2011	Muturi, EJ et al.	Journal of Medical Entomology
Effect of Larval Competition on Extrinsic Incubation Period and Vectorial Capacity of Aedes Albopictus for Dengue Virus	Exclusion	Does not focus on climate change impacts on CHIKV circulation or policy responses		2015	Bara, J et al.	PLOS One
Effect of Holding Conditions on the Detection of Chikungunya and Venezuelan Equine Encephalitis Viruses in Mosquito Pools1	Exclusion	Does not focus on climate change impacts on CHIKV circulation or policy responses		2016	Andrews, ES et al.	Journal of the American Mosquito Control Association
Effect of Climate Change on Vector-Borne Disease Risk in the UK	Exclusion	Review		2015	Medlock, JM et al.	Lancet Infectious Diseases
Effect of Chemical Stabilizers on the Thermostability and Infectivity of a Representative Panel of Freeze Dried Viruses	Exclusion	Does not focus on climate change impacts on CHIKV circulation or policy responses		2015	Pastorino, B et al.	PLOS One
Effect of Altitude on Wing Metric Variation of Aedes Aegypti (Diptera: Culicidae) in a Region of the Colombian Central Andes	Exclusion	Does not focus on climate change impacts on CHIKV circulation or policy responses		2020	Ramos, LML et al.	PLOS One
Editorial: Host-Pathogen Interactions During Arboviral Infections	Exclusion	Editorial material		2019	Goodman, AG et al.	Frontiers in Cellular and Infection Microbiology
Ecology, Evolution, and Epidemiology of Zoonotic and Vector-Borne Infectious Diseases in French Guiana: Transdisciplinarity Does Matter to Tackle New Emerging Threats	Exclusion	Review		2021	de Thoisy, B et al.	Infection Genetics and Evolution
Ecology Survey on Aedes Mosquito in Senawang, Negeri Sembilan	Inclusion		include policy responses	2012	Sahani, M et al.	Sains Malaysia
Ecological Niche Modeling of Aedes Mosquito Vectors of Chikungunya Virus in Southeastern Senegal	Exclusion	Does not focus on climate change impacts on CHIKV circulation or policy responses		2018	Richman, R et al.	Parasites & Vectors
Ecological Niche Modeling of Aedes and Culex Mosquitoes: A Risk Map for Chikungunya and West Nile Viruses in Zambia	Inclusion		include climate change impacts on CHIKV	2023	Velu, RM et al.	Viruses-Basel
Ecological Barrier Deterioration Driven by Human Activities Poses Fatal Threats to Public Health Due to Emerging Infectious Diseases	Exclusion	Review		2022	Zhang, DY et al.	Engineering
Early Warning Systems (EWSs) for Chikungunya, Dengue, Malaria, Yellow Fever, and Zika Outbreaks: What Is the Evidence? A Scoping Review	Exclusion	Review		2021	Hussain-Alkhateeb, L et al.	PLOS Neglected Tropical Diseases
Dynamics of a Periodic Chikungunya Model With Temperature and Rainfall Effects	Exclusion	Does not focus on climate change impacts on CHIKV circulation or policy responses		2020	Liu, XN et al.	Communications in Nonlinear Science and Numerical Simulation
Dynamics of a Climate-Based Periodic Chikungunya Model With Incubation Period	Exclusion	Does not focus on climate change impacts on CHIKV circulation or policy responses		2020	Liu, XN et al.	Applied Mathematical Modelling
Dynamics in the Establishment of Mosquito Species (Diptera: Culicidae) and Human Vector Diseases Associated With Climate Change	Exclusion	Does not focus on climate change impacts on CHIKV circulation or policy responses		2023	Peydró, RJ et al.	Revista de Saude Ambiental
Dynamics and Diversity of Bacteria Associated With the Disease Vectors Aedes Aegypti and Aedes Albopictus	Exclusion	Does not focus on climate change impacts on CHIKV circulation or policy responses		2019	Bennett, KL et al.	Scientific Reports
Dynamical Analysis of Chikungunya and Dengue Co-Infection Model	Exclusion	Does not focus on climate change impacts on CHIKV circulation or policy responses		2020	Musa, SS et al.	Discrete and Continuous Dynamical Systems-Series B
Dynamic Modelling and Optimal Control Analysis of a Fractional Order Chikungunya Disease Model With Temperature Effects	Exclusion	Does not focus on climate change impacts on CHIKV circulation or policy responses		2023	Lusekelo, E et al.	Results in Control and Optimization
Drought-Associated Chikungunya Emergence Along Coastal East Africa	Inclusion		include climate change impacts on CHIKV	2007	Chretien, JP et al.	American Journal of Tropical Medicine and Hygiene
Driving Factors for the Changing Epidemiology of Vector-Borne Diseases - A Review	Exclusion	Review		2018	Vasic, A et al.	Berliner Und Munchener Tierarztliche Wochenschrift
Drivers, Dynamics, and Control of Emerging Vector-Borne Zoonotic Diseases	Exclusion	Review		2012	Kilpatrick, AM et al.	Lancet
Drivers of Longevity of Wild-Caught Aedes Albopictus Populations	Exclusion	Does not focus on climate change impacts on CHIKV circulation or policy responses		2023	Blanco-Sierra, L et al.	Parasites & Vectors
Dried-Blood Spots: A Cost-Effective Field Method for the Detection of Chikungunya Virus Circulation in Remote Areas	Exclusion	Does not focus on climate change impacts on CHIKV circulation or policy responses		2013	Andriamandimby, SF et al.	PLOS Neglected Tropical Diseases
Downgrading Disease Transmission Risk Estimates Using Terminal Importations	Exclusion	Does not focus on climate change impacts on CHIKV circulation or policy responses		2019	Fox, SJ et al.	PLOS Neglected Tropical Diseases
Domestic and Environmental Factors of Chikungunya-Affected Families in Thiruvananthapuram (Rural) District of Kerala, India	Exclusion	Does not focus on climate change impacts on CHIKV circulation or policy responses		2011	Anish, TS et al.	Journal of Global Infectious Diseases
Dogs (Canis Familiaris) as Sentinels for Human Infectious Disease and Application to Canadian Populations: A Systematic Review	Exclusion	Review		2018	Bowser, NH et al.	Veterinary Sciences
Do We Know How Mosquito Disease Vectors Will Respond to Climate Change?	Exclusion	Review		2019	Andriamifidy, RF et al.	Emerging Topics in Life Sciences
Do Tigers Hunt During the Day? Diel Activity of the Asian Tiger Mosquito, Aedes Albopictus (Diptera: Culicidae), in Urban and Suburban Habitats of North America	Exclusion	Does not focus on climate change impacts on CHIKV circulation or policy responses		2021	Unlu, I et al.	PLOS Neglected Tropical Diseases
Diurnal Temperature Range and Chikungunya Virus Infection in Invasive Mosquito Vectors	Inclusion		include climate change impacts on CHIKV	2018	Alto, BW et al.	Journal of Medical Entomology
Distribution and Habitat Characterization of the Recently Introduced Invasive Mosquito Aedes Koreicus [Hulecoeteomyia Koreica], a New Potential Vector and Pest in North-Eastern Italy	Exclusion	Does not focus on climate change impacts on CHIKV circulation or policy responses		2013	Montarsi, F et al.	Parasites & Vectors
Distribuição de Casos das Principais Arboviroses em Goiás, de 2015 a 2021: Uma Perspectiva da Saúde Planetária	Exclusion	Not in English		2024	de Moraes Filho, IM et al.	Fronteiras
Distinct New York City Aedes Albopictus Mosquito Populations Display Differences in Salivary Gland Protein D7 Diversity and Chikungunya Virus Replication	Exclusion	Does not focus on climate change impacts on CHIKV circulation or policy responses		2020	Kaczmarek, ME et al.	Viruses-Basel
Distinct Dengue Disease Epidemiology, Clinical, and Diagnosis Features in Western, Central, and Eastern Regions of Indonesia, 2017-2019	Exclusion	Does not focus on climate change impacts on CHIKV circulation or policy responses		2020	Sasmono, RT et al.	Frontiers in Medicine
Distinct Chikungunya Virus Polymerase Palm Subdomains Contribute to Viral Protein Accumulation and Virion Production	Exclusion	Does not focus on climate change impacts on CHIKV circulation or policy responses		2024	Martin, MF et al.	PLOS Pathogens
Disease Transmission by Mosquitoes and Exposure Prophylaxis in Travel Medicine	Exclusion	Review		2008	Zoller, T et al.	Die Medizinische Welt
Disease Emergence From Global Climate and Land Use Change	Exclusion	Review		2008	Patz, JA et al.	Medical Clinics of North America
Discovery of a Single Male Aedes Aegypti (L.) in Merseyside, England	Exclusion	Does not focus on climate change impacts on CHIKV circulation or policy responses		2017	Dallimore, T et al.	Parasites & Vectors
Differential Susceptibilities of Aedes Aegypti and Aedes Albopictus From the Americas to Zika Virus	Exclusion	Does not focus on climate change impacts on CHIKV circulation or policy responses		2016	Chouin-Carneiro, T et al.	PLOS Neglected Tropical Diseases
Differential Hatching, Development, Oviposition, and Longevity Patterns Among Colombian Aedes Aegypti Populations	Exclusion	Does not focus on climate change impacts on CHIKV circulation or policy responses		2022	Arévalo-Cortés, A et al.	Insects
Differential Effects of Temperature and Mosquito Genetics Determine Transmissibility of Arboviruses by Aedes Aegypti in Argentina	Exclusion	Does not focus on climate change impacts on CHIKV circulation or policy responses		2018	Ciota, AT et al.	American Journal of Tropical Medicine and Hygiene
Differences in Transmission and Disease Severity Between 2 Successive Waves of Chikungunya	Exclusion	Does not focus on climate change impacts on CHIKV circulation or policy responses		2018	Gordon, A et al.	Clinical Infectious Diseases
Diagnosis and Management of Undifferentiated Fever in Children	Exclusion	Does not focus on climate change impacts on CHIKV circulation or policy responses		2016	Long, SS	Journal of Infection
Developments in Integrating Nucleic Acid Isothermal Amplification and Detection Systems for Point-of-Care Diagnostics	Exclusion	Review		2020	Pumford, EA et al.	Biosensors and Bioelectronics
Development of Vaccines Against Emerging Mosquito-Vectored Arbovirus Infections	Exclusion	Review		2024	Principi, N et al.	Vaccines
Development of Disposable Electrode for the Detection of Mosquito-Borne Viruses	Exclusion	Does not focus on climate change impacts on CHIKV circulation or policy responses		2023	Nasrin, F et al.	Biotechnology Journal
Development of an Eco-Friendly Nanogel Incorporating Pectis Brevipedunculata Essential Oil as a Larvicidal Agent Against Aedes Aegypti	Exclusion	Does not focus on climate change impacts on CHIKV circulation or policy responses		2024	Marques, EM et al.	Pharmaceutics
Development of a Stable Virus-Like Particle Vaccine Formulation Against Chikungunya Virus and Investigation of the Effects of Polyanions	Exclusion	Does not focus on climate change impacts on CHIKV circulation or policy responses		2013	Kramer, RM et al.	Journal of Pharmaceutical Sciences
Development of a Single-Tube One-Step RT-LAMP Assay to Detect the Chikungunya Virus Genome	Exclusion	Does not focus on climate change impacts on CHIKV circulation or policy responses		2018	Lopez-Jimena, B et al.	PLOS Neglected Tropical Diseases
Development and Pre-Clinical Evaluation of a Zika Virus Diagnostic for Low Resource Settings	Exclusion	Does not focus on climate change impacts on CHIKV circulation or policy responses		2023	Balea, R et al.	Frontiers in Microbiology
Development and Evaluation of a SYBR Green-Based Real-Time Multiplex RT-PCR Assay for Simultaneous Detection and Serotyping of Dengue and Chikungunya Viruses	Exclusion	Does not focus on climate change impacts on CHIKV circulation or policy responses		2015	Chen, HX et al.	Journal of Molecular Diagnostics
Development and Comparison of Dengue Vulnerability Indices Using GIS-Based Multi-Criteria Decision Analysis in Lao PDR and Thailand	Exclusion	Does not focus on climate change impacts on CHIKV circulation or policy responses		2021	Zafar, S et al.	International Journal of Environmental Research and Public Health
Development and Calibration of a Model for the Potential Establishment and Impact of Aedes Albopictus in Europe	Inclusion		include climate change impacts on CHIKV	2020	Pasquali, S et al.	Acta Tropica
Developing Vaccines Against Epidemic-Prone Emerging Infectious Diseases	Exclusion	Review		2020	Bernasconi, V et al.	Bundesgesundheitsblatt-Gesundheitsforschung-Gesundheitsschutz
Developing Effective Mosquito Control Strategies by Utilizing Vector Mosquito Life Histories and Ecology	Exclusion	Review		2019	Tokash-Peters, AG et al.	Case Studies in the Environment
Determination of DEET, Icaridin, and IR3535 in Insect Repellents Using Excitation-Emission Matrix (EEM) Fluorescence Spectroscopy and Multiway Calibration	Exclusion	Does not focus on climate change impacts on CHIKV circulation or policy responses		2024	Lemes, LFR et al.	Microchemical Journal
Determinants of Exposure to Aedes Mosquitoes: A Comprehensive Geospatial Analysis in Peri-Urban Cambodia	Exclusion	Does not focus on climate change impacts on CHIKV circulation or policy responses		2023	Parker, DM et al.	Acta Tropica
Determinants of Chikungunya and O’nyong-Nyong Virus Specificity for Infection of Aedes and Anopheles Mosquito Vectors	Exclusion	Review		2023	Cottis, S et al.	Viruses
Detection of West Nile Virus Lineage 2 in Eastern Romania and First Identification of Sindbis Virus RNA in Mosquitoes Analyzed Using High-Throughput Microfluidic Real-Time PCR	Exclusion	Does not focus on climate change impacts on CHIKV circulation or policy responses		2023	Crivei, LA et al.	Viruses-Basel
Detection of Usutu, Sindbis, and Batai Viruses in Mosquitoes (Diptera: Culicidae) Collected in Germany, 2011-2016	Exclusion	Does not focus on climate change impacts on CHIKV circulation or policy responses		2018	Scheuch, DE et al.	Viruses-Basel
Detection of Dengue Virus and Chikungunya Virus in Wastewater in Portugal: An Exploratory Surveillance Study	Exclusion	Does not focus on climate change impacts on CHIKV circulation or policy responses		2024	Monteiro, S et al.	Lancet Microbe
Detection of Chikungunya Viral RNA in Mosquito Bodies on Cationic (Q) Paper Based on Innovations in Synthetic Biology	Exclusion	Does not focus on climate change impacts on CHIKV circulation or policy responses		2017	Glushakova, LG et al.	Journal of Virological Methods
Detecting the Impacts of Humidity, Rainfall, Temperature, and Season on Chikungunya, Dengue and Zika Viruses in Aedes Albopictus Mosquitoes from Selected Sites in Cebu City, Philippines	Inclusion		include climate change impacts on CHIKV	2024	Edillo, F et al.	Virology Journal
Detecting the Impact of Temperature on Transmission of Zika, Dengue, and Chikungunya using Mechanistic Models	Inclusion		include climate change impacts on CHIKV	2017	Mordecai, EA et al.	PLOS Neglected Tropical Diseases
Designed Thiazolidines: An Arsenal for the Inhibition of NsP3 of CHIKV using Molecular Docking and MD Simulations	Exclusion	Does not focus on climate change impacts on CHIKV circulation or policy responses		2022	Meena, MK et al.	Journal of Biomolecular Structure & Dynamics
Design and Testing of Hepatitis Delta Ribozymes for Suppression of Chikungunya Virus Infection in Cell Cultures	Exclusion	Does not focus on climate change impacts on CHIKV circulation or policy responses		2024	Fraser, ME et al.	Med Res Arch
Dermatological Features of an Imported Case of Chikungunya in an Infant	Exclusion	Editorial material		2008	Lee, CY et al.	Singapore Medical Journal
Densovirus Oil Suspension Significantly Improves the Efficacy and Duration of Larvicidal Activity against Aedes Albopictus	Exclusion	Does not focus on climate change impacts on CHIKV circulation or policy responses		2022	Batool, K et al.	Viruses-Basel
Dengue: Update on Epidemiology	Exclusion	Review		2015	Wilson, ME et al.	Current Infectious Disease Reports
Dengue: A Focused Review for the Emergency Clinician	Exclusion	Review		2024	Pajor, MJ et al.	American Journal of Emergency Medicine
Dengue Virus Infection and Associated Risk Factors in Africa: A Systematic Review and Meta-Analysis	Exclusion	Review		2021	Mwanyika, GO et al.	Viruses-Basel
Dengue Situation in Bangladesh: An Epidemiological Shift in Terms of Morbidity and Mortality	Exclusion	Does not focus on climate change impacts on CHIKV circulation or policy responses		2019	Mutsuddy, P et al.	Canadian Journal of Infectious Diseases & Medical Microbiology
Dengue Prediction in Latin America using Machine Learning and the One Health Perspective: A Literature Review	Exclusion	Review		2022	Cabrera, M et al.	Tropical Medicine and Infectious Disease
Dengue Infection in Pakistan: Not an Isolated Problem	Exclusion	Letter		2019	Fatima, Z	The Lancet Infectious Diseases
Dengue Infection in Children in Ratchaburi, Thailand: A Cohort Study. II. Clinical Manifestations	Exclusion	Does not focus on climate change impacts on CHIKV circulation or policy responses		2012	Sirivichayakul, C et al.	PLOS Neglected Tropical Diseases
Dengue Infection	Exclusion	Review		2016	Guzman, MG et al.	Nature Reviews Disease Primers
Dengue in New Caledonia: Knowledge and Gaps	Exclusion	Review		2019	Inizan, C et al.	Tropical Medicine and Infectious Disease
Dengue in Araraquara, State of Sao Paulo: Epidemiology, Climate and Aedes Aegypti Infestation	Exclusion	Does not focus on climate change impacts on CHIKV circulation or policy responses		2018	Ferreira, AC et al.	Revista de Saude Publica
Dengue Fever-Like Illnesses: How Different are They from Each Other?	Exclusion	Review		2012	Gulati, S et al.	Scandinavian Journal of Infectious Diseases
Dengue Fever Outbreak by More Than One Serotype in a Municipal Area of Kolkata, Eastern India	Inclusion		include policy responses	2019	Debnath, F et al.	Journal of Vector Borne Diseases
Dengue Fever in Travellers and Risk of Local Spreading: Case Reports from Southern Italy and Literature Update	Exclusion	Does not focus on climate change impacts on CHIKV circulation or policy responses		2017	Fabrizio, C et al.	New Microbiologica
Dengue Epidemic Typology and Risk Factors for Extensive Epidemic in Amazonas State, Brazil, 2010-2011	Exclusion	Does not focus on climate change impacts on CHIKV circulation or policy responses		2018	de Castro, DB et al.	BMC Public Health
Dengue and Other Aedes-Borne Viruses: A Threat to Europe?	Exclusion	Review		2016	Rezza, G	Eurosurveillance
Dengue and Chikungunya: Modelling the Expansion of Mosquito-Borne Viruses into Naive Populations	Exclusion	Review		2016	Wearing, HJ et al.	Parasitology
Dengue and Chikungunya: Long-Distance Spread and Outbreaks in Naive Areas	Exclusion	Review		2014	Rezza, G	Pathogens and Global Health
Dengue and Chikungunya: Future Threats for Northern Europe?	Exclusion	Review		2024	Laverdeur, J et al.	Frontiers in Epidemiology
Dengue and Chikungunya Cases Surge as Climate Change Spreads Arboviral Diseases to New Regions	Exclusion	Review		2023	Taylor, L	BMJ (Clinical Research Ed.)
Dengue and Chikungunya Acquired during Travel in the Tropics: Dengue and Chikungunya are Transmitted by Mosquitoes (Aedes Aegypti and Aedes Albopictus)	Inclusion		include policy responses	2015	van Aart, CJC et al.	Nederlands Tijdschrift voor Geneeskunde
Dehydration Stress and Mayaro Virus Vector Competence in Aedes Aegypti	Exclusion	Does not focus on climate change impacts on CHIKV circulation or policy responses		2023	Manzano-Alvarez, J et al.	Journal of Virology
Dehydration Induced AePer50 Regulates Midgut Infection in Ae. Aegypti	Exclusion	Does not focus on climate change impacts on CHIKV circulation or policy responses		2023	Accoti, A et al.	bioRxiv
Dehydration Alters Transcript Levels in the Mosquito Midgut, Likely Facilitating Rapid Rehydration following a Bloodmeal	Exclusion	Does not focus on climate change impacts on CHIKV circulation or policy responses		2023	Holmes, C et al.	Insects
Deep Learning Identification for Citizen Science Surveillance of Tiger Mosquitoes	Exclusion	Does not focus on climate change impacts on CHIKV circulation or policy responses		2021	Pataki, BA et al.	Scientific Reports
Decoupling of Active and Passive Reasons for the Invasion Dynamics of Aedes Albopictus Skuse (Diptera: Culicidae): Comparisons of Dispersal History in the Apennine and Florida Peninsulas	Exclusion	Does not focus on climate change impacts on CHIKV circulation or policy responses		2017	Attila, T et al.	Journal of Vector Ecology
Decontamination of SARS-CoV-2 and Other RNA Viruses from N95 Level Meltblown Polypropylene Fabric using Heat under Different Humidities	Exclusion	Does not focus on climate change impacts on CHIKV circulation or policy responses		2020	Campos, RK et al.	ACS Nano
Declining Prevalence of Disease Vectors under Climate Change	Inclusion		include policy responses	2016	Escobar, LE et al.	Scientific Reports
Decade in Review - CNS Infections: Major Advances against a Moving Target of CNS Infections	Exclusion	Review		2015	Ng, LFP et al.	Nature Reviews Neurology
Current Trends in Large-Scale Viral Surveillance Methods in Mosquitoes	Exclusion	Review		2020	Park, KB et al.	Entomological Research
Current Status and Outlook of Mosquito-Borne Diseases in Korea	Exclusion	Review		2017	Yeom, JS	Journal of the Korean Medical Association
Current Knowledge and Ecological and Human Impact Variables Involved in the Distribution of the Dengue Virus by Bats in the Americas	Exclusion	Review		2021	Hernández-Aguilar, I et al.	Vector-Borne and Zoonotic Diseases
Current Challenges in the Development of Vaccines and Drugs against Emerging Vector-Borne Diseases	Exclusion	Review		2019	Kim, KS	Current Medicinal Chemistry
Current and Future Distribution of Aedes Aegypti and Aedes Albopictus (Diptera: Culicidae) in WHO Eastern Mediterranean Region	Inclusion		include policy responses	2018	Ducheyne, E et al.	International Journal of Health Geographics
Could the Recent Zika Epidemic Have Been Predicted?	Exclusion	Does not focus on climate change impacts on CHIKV circulation or policy responses		2017	Muñoz, AG et al.	Frontiers in Microbiology
Correlative Imaging using Super-Resolution Fluorescence Microscopy and Soft X-Ray Tomography at Cryogenic Temperatures Provides a New Way to Assess Virosome Solutions for Vaccine Development	Exclusion	Does not focus on climate change impacts on CHIKV circulation or policy responses		2021	Okolo, CA et al.	Journal of Microscopy
Correlation of the Basic Reproduction Number (R0) and Eco-Environmental Variables in Colombian Municipalities with Chikungunya Outbreaks during 2014-2016	Exclusion	Does not focus on climate change impacts on CHIKV circulation or policy responses		2019	Peña-García, VH et al.	PLOS Neglected Tropical Diseases
Cooler Temperatures Destabilize RNA Interference and Increase Susceptibility of Disease Vector Mosquitoes to Viral Infection	Exclusion	Does not focus on climate change impacts on CHIKV circulation or policy responses		2013	Adelman, ZN et al.	PLOS Neglected Tropical Diseases
Co-Occurrence of Viruses and Mosquitoes at the Vectors’ Optimal Climate Range: An Underestimated Risk to Temperate Regions?	Exclusion	Does not focus on climate change impacts on CHIKV circulation or policy responses		2017	Blagrove, MSC et al.	PLOS Neglected Tropical Diseases
Control Strategies for a Population Dynamics Model of Aedes Aegypti with Seasonal Variability and Their Effects on Dengue Incidence	Inclusion		include policy responses	2020	Pliego-Pliego, E et al.	Applied Mathematical Modelling
Continuous-Flow, Microfluidic, qRT-PCR System for RNA Virus Detection	Exclusion	Does not focus on climate change impacts on CHIKV circulation or policy responses		2018	Fernández-Carballo, BL et al.	Analytical and Bioanalytical Chemistry
Context-Specific Variation in Life History Traits and Behavior of Aedes Aegypti Mosquitoes	Exclusion	Review		2024	Vinauger, C et al.	Frontiers in Insect Science
Contemporary Exploitation of Natural Products for Arthropod-Borne Pathogen Transmission-Blocking Interventions	Exclusion	Review		2022	Muema, JM et al.	Parasites & Vectors
Contemporary Data on Musculoskeletal Manifestations of Chikungunya Infection and Association with Osteoporosis: A Narrative Review	Exclusion	Review		2024	Mogos, YH et al.	Infectious Diseases and Tropical Medicine
Consequences of the Expanding Global Distribution of Aedes Albopictus for Dengue Virus Transmission	Exclusion	Does not focus on climate change impacts on CHIKV circulation or policy responses		2010	Lambrechts, L et al.	PLOS Neglected Tropical Diseases
Consensus and Uncertainty in the Geographic Range of Aedes Aegypti and Aedes Albopictus in the Contiguous United States: Multi-Model Assessment and Synthesis	Exclusion	Does not focus on climate change impacts on CHIKV circulation or policy responses		2019	Monaghan, AJ et al.	PLOS Computational Biology
Complementarity of Empirical and Process-Based Approaches to Modelling Mosquito Population Dynamics with Aedes Albopictus as an Example-Application to the Development of an Operational Mapping Tool of Vector Populations	Exclusion	Does not focus on climate change impacts on CHIKV circulation or policy responses		2020	Tran, A et al.	PLOS One
Comparison of Diurnal Biting Activity, Life Table, and Demographic Attributes of Aedes Albopictus (Asian Tiger Mosquito) from Different Urbanized Settings in West Java, Indonesia	Exclusion	Does not focus on climate change impacts on CHIKV circulation or policy responses		2023	Novianto, D et al.	Acta Tropica
Comparison of Climatic Factors on Mosquito Abundance at US Army Garrison Humphreys, Republic of Korea	Exclusion	Does not focus on climate change impacts on CHIKV circulation or policy responses		2020	Hwang, MJ et al.	PLOS One
Comparison of Chikungunya Virus-Induced Disease Progression and Pathogenesis in Type-I Interferon Receptor-Deficient Mice (A129) and Two Wild-Type (129Sv/Ev and C57BL/6) Mouse Strains	Exclusion	Does not focus on climate change impacts on CHIKV circulation or policy responses		2024	Graham, VA et al.	Viruses
Comparing Vector and Human Surveillance Strategies to Detect Arbovirus Transmission: A Simulation Study for Zika Virus Detection in Puerto Rico	Exclusion	Does not focus on climate change impacts on CHIKV circulation or policy responses		2019	Madewell, ZJ et al.	PLOS Neglected Tropical Diseases
Comparing the Performance of Three Models Incorporating Weather Data to Forecast Dengue Epidemics in Reunion Island, 2018-2019	Exclusion	Does not focus on climate change impacts on CHIKV circulation or policy responses		2024	Andronico, A et al.	Journal of Infectious Diseases
Comparative Population Genetics of the Invasive Mosquito Aedes Albopictus and the Native Mosquito Aedes Flavopictus in the Korean Peninsula	Exclusion	Does not focus on climate change impacts on CHIKV circulation or policy responses		2021	Shin, J et al.	Parasites & Vectors
Comparative Analysis of Dengue versus Chikungunya Outbreaks in Costa Rica	Exclusion	Does not focus on climate change impacts on CHIKV circulation or policy responses		2018	Sanchez, F et al.	Ricerche di Matematica
Commonly Reported Mosquito-Borne Viruses in the United States: A Primer for Pharmacists	Exclusion	Review		2024	Drwiega, EN et al.	Journal of Pharmacy Practice
Combating Chikungunya in Pakistan: The Critical Need for Vaccine Deployment	Exclusion	Editorial material		2024	Ahsan, M et al.	Eastern Mediterranean Health Journal
Co-Learning during the Co-Creation of a Dengue Early Warning System for the Health Sector in Barbados	Exclusion	Does not focus on climate change impacts on CHIKV circulation or policy responses		2022	Stewart-Ibarra, AM et al.	BMJ Global Health
Co-Developing Climate Services for Public Health: Stakeholder Needs and Perceptions for the Prevention and Control of Aedes-Transmitted Diseases in the Caribbean	Inclusion		include policy responses	2019	Stewart-Ibarra, AM et al.	PLOS Neglected Tropical Diseases
Close-Kin Mark-Recapture Methods to Estimate Demographic Parameters of Mosquitoes	Exclusion	Does not focus on climate change impacts on CHIKV circulation or policy responses		2022	Sharma, Y et al.	PLOS Computational Biology
Clinical Profile of Chikungunya in Infants	Exclusion	Does not focus on climate change impacts on CHIKV circulation or policy responses		2009	Valamparampil, JJ et al.	Indian Journal of Pediatrics
Clinical Outcomes of Chikungunya: A Systematic Literature Review and Meta-Analysis	Exclusion	Review		2024	Rama, K et al.	PLOS Neglected Tropical Diseases
Clinical Approach to Acute Febrile Syndome in Colombia	Exclusion	Review		2017	Cortés, JA et al.	Infectio
Climatic Suitability of Aedes Albopictus in Europe referring to Climate Change Projections: Comparison of Mechanistic and Correlative Niche Modelling Approaches	Exclusion	Review		2014	Fischer, D et al.	Eurosurveillance
Climatic and Socio-Economic Factors Supporting the Co-Circulation of Dengue, Zika and Chikungunya in Three Different Ecosystems in Colombia	Exclusion	Does not focus on climate change impacts on CHIKV circulation or policy responses		2021	Morgan, J et al.	PLOS Neglected Tropical Diseases
Climate-Driven Mosquito-Borne Viral Suitability Index: Measuring Risk Transmission of Dengue, Chikungunya and Zika in Mexico	Exclusion	Does not focus on climate change impacts on CHIKV circulation or policy responses		2022	Carreto, C et al.	International Journal of Health Geographics
Climate Teleconnections and Recent Patterns of Human and Animal Disease Outbreaks	Inclusion		include climate change impacts on CHIKV	2012	Anyamba, A et al.	PLOS Neglected Tropical Diseases
Climate Predicts Geographic and Temporal Variation in Mosquito-Borne Disease Dynamics on Two Continents	Inclusion		include climate change impacts on CHIKV	2021	Caldwell, JM et al.	Nature Communications
Climate Patterns and Mosquito-Borne Disease Outbreaks in South and Southeast Asia	Exclusion	Does not focus on climate change impacts on CHIKV circulation or policy responses		2018	Servadio, J et al.	Journal of Infection and Public Health
Climate Drives Spatial Variation in Zika Epidemics in Latin America	Exclusion	Does not focus on climate change impacts on CHIKV circulation or policy responses		2019	Harris, M et al.	Proceedings of the Royal Society B-Biological Sciences
Climate Crises and Developing Vector-Borne Diseases: A Narrative Review	Exclusion	Review		2022	Mojahed, N et al.	Iranian Journal of Public Health
Climate Changes, Environment and Infection: Facts, Scenarios and Growing Awareness from the Public Health Community within Europe	Exclusion	Does not focus on climate change impacts on CHIKV circulation or policy responses		2011	Bezirtzoglou, C et al.	Anaerobe
Climate Changes and Emerging Diseases	Exclusion	Review		2009	Stark, K et al.	Bundesgesundheitsblatt-Gesundheitsforschung-Gesundheitsschutz
Climate Change, Water Quality and Water-Related Challenges: A Review with Focus on Pakistan	Exclusion	Review		2020	Ahmed, T et al.	International Journal of Environmental Research and Public Health
Climate Change, Health and Mosquito-Borne Diseases: Trends and Implications to the Pacific Region	Exclusion	Review		2019	Filho, WL et al.	International Journal of Environmental Research and Public Health
Climate Change May Enable Aedes Aegypti Infestation in Major European Cities by 2100	Inclusion		include climate change impacts on CHIKV	2019	Liu-Helmersson, J et al.	Environmental Research
Climate Change Influences Potential Distribution of Infected Aedes Aegypti Co-Occurrence with Dengue Epidemics Risk Areas in Tanzania	Exclusion	Does not focus on climate change impacts on CHIKV circulation or policy responses		2016	Mweya, CN et al.	PLOS One
Climate Change Influences on Global Distributions of Dengue and Chikungunya Virus Vectors	Inclusion		include policy responses	2015	Campbell, LP et al.	Philosophical Transactions of the Royal Society B: Biological Sciences
Climate Change Effects on Chikungunya Transmission in Europe: Geospatial Analysis of Vector's Climatic Suitability and Virus' Temperature Requirements	Exclusion	Does not focus on climate change impacts on CHIKV circulation or policy responses		2013	Fischer, D et al.	International Journal of Health Geographics
Climate Change Could Shift Disease Burden from Malaria to Arboviruses in Africa	Exclusion	Perspective		2020	Mordecai, EA et al.	Lancet Planetary Health
Climate Change Could Affect Mosquito-Borne Diseases in Asia	Exclusion	Does not focus on climate change impacts on CHIKV circulation or policy responses		2009	Benitez, MA	Lancet (London, England)
Climate Change and Viral Emergence: Evidence from Aedes-Borne Arboviruses	Exclusion	Does not focus on climate change impacts on CHIKV circulation or policy responses		2020	Robert, MA et al.	Current Opinion in Virology
Climate Change and Vector-Borne Disease-Significance for Intensive Care and Emergency Medicine	Exclusion	Does not focus on climate change impacts on CHIKV circulation or policy responses		2025	Domdey, AJ et al.	Medizinische Klinik-Intensivmedizin Und Notfallmedizin
Climate Change and Vector-Borne Diseases: A Multi-Omics Approach of Temperature-Induced Changes in the Mosquito	Inclusion		include climate change impacts on CHIKV	2023	Bellone, R et al.	Journal of Travel Medicine
Climate Change and Vector-Borne Diseases of Public Health Significance	Exclusion	Review		2017	Ogden, NH	FEMS Microbiology Letters
Climate Change and Threat of Vector-Borne Diseases in India: Are We Prepared?	Exclusion	Does not focus on climate change impacts on CHIKV circulation or policy responses		2010	Dhiman, RC et al.	Parasitology Research
Climate Change and the Spread of Aedes Mosquito-Borne Viruses in Europe	Inclusion		include climate change impacts on CHIKV	2024	Rezza, G	Pathogens and Global Health
Climate Change and the Rising Incidence of Vector-Borne Diseases Globally	Exclusion	Does not focus on climate change impacts on CHIKV circulation or policy responses		2024	George, AM et al.	International Journal of Infectious Diseases: IJID: Official Publication of the International Society for Infectious Diseases
Climate Change and the Displaced Person: How Vectors and Climate Are Changing the Landscape of Infectious Diseases among Displaced and Migrant Populations	Exclusion	Review		2023	Choi, SH et al.	International Journal of Dermatology
Climate Change and Risk of Arboviral Diseases in the State of Rio De Janeiro (Brazil)	Inclusion		include climate change impacts on CHIKV	2021	Oscar, AC et al.	Theoretical and Applied Climatology
Climate Change and Range Expansion of the Asian Tiger Mosquito (Aedes Albopictus) in Northeastern USA: Implications for Public Health Practitioners	Inclusion		include climate change impacts on CHIKV	2013	Rochlin, I et al.	PLOS One
Climate Change and Public Health: A Study of Vector-Borne Diseases in Odisha, India	Exclusion	Does not focus on climate change impacts on CHIKV circulation or policy responses		2020	Karmakar, M et al.	Natural Hazards
Climate Change and Mosquito-Borne Disease: Knowing the Horse before Hitching the Cart	Exclusion	Does not focus on climate change impacts on CHIKV circulation or policy responses		2008	Reiter, P	Revue Scientifique et Technique-Office International des Epizooties
Climate Change and Meningoencephalitis in the Americas: A Brewing Storm	Exclusion	Review		2024	Dionne, E et al.	Current Infectious Disease Reports
Climate Change and Its Association with the Expansion of Vectors and Vector-Borne Diseases in the Hindu Kush Himalayan Region: A Systematic Synthesis of the Literature	Exclusion	Review		2021	Dhimal, M et al.	Advances in Climate Change Research
Climate Change and Infectious Diseases - A Possible Threat for Germany and Europe?	Inclusion		include climate change impacts on CHIKV	2011	Gross, U	Zeitschrift fur Allgemeinmedizin
Climate Change and Infectious Diseases	Exclusion	Review		2016	Flahault, A et al.	Public Health Reviews
Climate Change and Infectious Disease in Europe: Impact, Projection and Adaptation	Exclusion	Review		2021	Semenza, JC et al.	Lancet Regional Health-Europe
Climate Change and Human Health: Indian Context	Exclusion	Review		2012	Singh, PK et al.	Journal of Vector Borne Diseases
Climate Change and Health: An Analysis of Causal Relations on the Spread of Vector-Borne Diseases in Brazil	Exclusion	Review		2018	Leal, W et al.	Journal of Cleaner Production
Climate Change and Global Child Health	Exclusion	Review		2018	Pass PR et al.	Pediatrics
Climate Change and Epilepsy: Time to Take Action	Exclusion	Review		2019	Sisodiya, SM et al.	Epilepsia Open
Climate Change and Cascading Risks from Infectious Disease	Exclusion	Review		2022	Semenza, JC et al.	Infectious Diseases and Therapy
Climate Change and Aedes Vectors: 21st Century Projections for Dengue Transmission in Europe	Exclusion	Does not focus on climate change impacts on CHIKV circulation or policy responses		2016	Liu-Helmersson, J et al.	EBioMedicine
Climate Change in Spain and Its Influence on Vector-Transmitted Diseases	Exclusion	Review		2017	Calle, AI et al.	Revista de Saude Ambiental
Climate and Vector-Borne Diseases in Indonesia: A Systematic Literature Review and Critical Appraisal of Evidence	Exclusion	Review		2023	Marina, R et al.	International Journal of Biometeorology
Chikungunya Virus Infection and Relationship to Rainfall, the Relationship Study from Southern Thailand	Exclusion	Does not focus on climate change impacts on CHIKV circulation or policy responses		2013	Wiwanitkit, S et al.	Journal of Arthropod-Borne Diseases
Citywide Control of Aedes Aegypti (Diptera: Culicidae) during the 2016 Zika Epidemic by Integrating Community Awareness, Education, Source Reduction, Larvicides, and Mass Mosquito Trapping	Exclusion	Does not focus on climate change impacts on CHIKV circulation or policy responses		2019	Barrera, R et al.	Journal of Medical Entomology
Cities with Mosquitoes: A Political Ecology of Aedes Aegypti's Habitats	Exclusion	Does not focus on climate change impacts on CHIKV circulation or policy responses		2021	Bayona-Valderrama, A et al.	Water Alternatives-An Interdisciplinary Journal on Water Politics and Development
Chikungunya: Risks for Travellers	Exclusion	Review		2023	Simon, F et al.	Journal of Travel Medicine
Chikungunya: Fever and Joint Pains after Vacation in a Tropical Area	Exclusion	case report		2008	Ahrenstorf, G et al.	Deutsche Medizinische Wochenschrift
Chikungunya: Epidemiology	Exclusion	Review		2016	Petersen, LR et al.	F1000Res
Chikungunya: An Unexpected Emergence in Europe	Exclusion	Does not focus on climate change impacts on CHIKV circulation or policy responses		2016	Amraoui, F et al.	Current Opinion in Virology
Chikungunya: A Decade of Burden in the Americas	Exclusion	Review		2024	de Souza, WM et al.	The Lancet Regional Health - Americas
Chikungunya, Zika, and Dengue: Three Neglected Re-Emerging Aedes-Borne Diseases	Exclusion	Editorial material		2022	Karbalaei, M et al.	Annals of Medicine and Surgery
Chikungunya, the Traveling Virus	Exclusion	Review		2008	Nero, C	Clinical Microbiology Newsletter
Chikungunya, Climate Change, and Human Rights	Exclusion	Review		2014	Meason, B et al.	Health and Human Rights
Chikungunya Virus: Emerging Targets and New Opportunities for Medicinal Chemistry	Exclusion	Editorial material		2014	Rashad, AA et al.	Journal of Medicinal Chemistry
Chikungunya Virus: A Novel and Potentially Serious Threat to New Zealand and the South Pacific Islands	Exclusion	Does not focus on climate change impacts on CHIKV circulation or policy responses		2010	Derraik, JGB et al.	American Journal of Tropical Medicine and Hygiene
Chikungunya Virus Vector Competency of Brazilian and Florida Mosquito Vectors	Exclusion	Does not focus on climate change impacts on CHIKV circulation or policy responses		2018	Honório, NA et al.	PLOS Neglected Tropical Diseases
Chikungunya Virus Transmission Potential by Local Aedes Mosquitoes in the Americas and Europe	Inclusion		include climate change impacts on CHIKV	2015	Vega-Rúa, A et al.	PLOS Neglected Tropical Diseases
Chikungunya Virus Transmission at Low Temperature by Aedes Albopictus Mosquitoes	Exclusion	Does not focus on climate change impacts on CHIKV circulation or policy responses		2019	Wimalasiri-Yapa, BMCR et al.	Pathogens
Chikungunya Virus Seroprevalence and Associated Factors among Hospital Attendees in Two States of Southwest Nigeria: A Preliminary Assessment	Exclusion	Does not focus on climate change impacts on CHIKV circulation or policy responses		2017	Olajiga, OM et al.	Immunol Invest
Chikungunya Virus NsP1 Interacts Directly with NsP2 and Modulates Its ATPase Activity	Exclusion	Does not focus on climate change impacts on CHIKV circulation or policy responses		2018	Kumar, S et al.	Scientific Reports
Chikungunya Virus Infections in Military Deployments in Tropical Settings-A Narrative Minireview	Exclusion	Review		2019	Frickmann, H et al.	Viruses
Chikungunya Virus Infection:: Review through an Epidemic	Exclusion	Review		2006	Pialoux, G et al.	Medecine et Maladies Infectieuses
Chikungunya Virus Infection: An Overview	Exclusion	Review		2013	Caglioti, C et al.	New Microbiologica
Chikungunya Virus Infection in the Southernmost State of Brazil Was Characterised by Self-Limited Transmission (2017-2019) and a Larger 2021 Outbreak	Exclusion	Review		2023	Gregianini, TS et al.	Memorias Do Instituto Oswaldo Cruz
Chikungunya Virus Infection Alters Expression of MicroRNAs Involved in Cellular Proliferation, Immune Response and Apoptosis	Exclusion	Does not focus on climate change impacts on CHIKV circulation or policy responses		2015	Sharma, A et al.	Intervirology
Chikungunya Virus Fusion Properties Elucidated by Single-Particle and Bulk Approaches	Exclusion	Does not focus on climate change impacts on CHIKV circulation or policy responses		2015	van Duijl-Richter, MKS et al.	Journal of General Virology
Chikungunya Virus Exposure Partially Cross-Protects against Mayaro Virus Infection in Mice	Exclusion	Does not focus on climate change impacts on CHIKV circulation or policy responses		2021	Fumagalli, MJ et al.	Journal of Virology
Chikungunya Virus Asian Lineage Infection in the Amazon Region Is Maintained by Asiatic and Caribbean-Introduced Variants	Exclusion	Does not focus on climate change impacts on CHIKV circulation or policy responses		2022	Ribeiro, GD et al.	Viruses-Basel
Chikungunya Virus and the Safety of Plasma Products	Exclusion	Does not focus on climate change impacts on CHIKV circulation or policy responses		2012	Leydold, SM et al.	Transfusion
Chikungunya Virus and (Re-) Emerging Alphaviruses	Exclusion	Review		2019	Wang, P et al.	Viruses
Chikungunya Vaccines: An Update in 2023	Exclusion	Review		2023	Roongaraya, P et al.	Asian Pacific Journal of Allergy and Immunology
Chikungunya Vaccine: Is It Time for It?	Exclusion	Does not focus on climate change impacts on CHIKV circulation or policy responses		2023	Branda, F et al.	Journal of Medical Virology
Chikungunya Vaccine Candidate Is Highly Attenuated and Protects Nonhuman Primates against Telemetrically Monitored Disease following a Single Dose	Exclusion	Does not focus on climate change impacts on CHIKV circulation or policy responses		2014	Roy, CJ et al.	Journal of Infectious Diseases
Chikungunya Seroprevalence, Force of Infection, and Prevalence of Chronic Disability after Infection in Endemic and Epidemic Settings: A Systematic Review, Meta-Analysis, and Modelling Study	Exclusion	Review		2024	Kang, H et al.	Lancet Infectious Diseases
Chikungunya Outbreak in the State of Sonora. The Problem of Febrile Exanthematous Diseases in Dry Climate Regions	Exclusion	Does not focus on climate change impacts on CHIKV circulation or policy responses		2017	Delgado-de La Mora, JDD et al.	Salud Publica de Mexico
Chikungunya Outbreak in Bangladesh (2017): Clinical and Hematological Findings	Exclusion	Does not focus on climate change impacts on CHIKV circulation or policy responses		2020	Anwar, S et al.	PLOS Neglected Tropical Diseases
Chikungunya Myeloradiculopathy: A Rare Complication	Exclusion	Does not focus on climate change impacts on CHIKV circulation or policy responses		2012	Rahul, MK	Journal of Global Infectious Diseases
Chikungunya Mimicking Atypical Kawasaki Disease in an Infant	Exclusion	Editorial material		2010	Lee, YS et al.	Pediatric Infectious Disease Journal
Chikungunya Manifestations and Viremia in Patients Who Presented to the Fever Clinic at Bangkok Hospital for Tropical Diseases during the 2019 Outbreak in Thailand	Exclusion	Does not focus on climate change impacts on CHIKV circulation or policy responses		2021	Imad, HA et al.	Tropical Medicine and Infectious Disease
Chikungunya Infection: De-Linking Replication from Symptomatology Reveals the Central Role of Muscle COMMENT	Exclusion	Does not focus on climate change impacts on CHIKV circulation or policy responses		2020	Moscona, A	Journal of Clinical Investigation
Chikungunya Infection in Hospitalized Febrile Infants Younger than 3 Months of Age	Exclusion	Does not focus on climate change impacts on CHIKV circulation or policy responses		2017	Elenga, N et al.	Pediatric Infectious Disease Journal
Chikungunya in the Region of the Americas. A Challenge for Rheumatologists and Health Care Systems	Exclusion	Review		2016	Pineda, C et al.	Clinical Rheumatology
Chikungunya in Jamaica - Public Health Effects and Clinical Features in Children	Exclusion	Does not focus on climate change impacts on CHIKV circulation or policy responses		2016	Christie, CDC et al.	West Indian Medical Journal
Chikungunya Fever Surveillance, Outbreak Investigation, Response and Its Determinants Factors in Peshawar, Pakistan: A Descriptive and Unmatched Case-Control Study	Exclusion	Does not focus on climate change impacts on CHIKV circulation or policy responses		2024	Roghani, I et al.	Journal of Ayub Medical College
Chikungunya Fever Resurgence and Global Warming	Exclusion	Review		2007	Epstein, PR	The American Journal of Tropical Medicine and Hygiene
Chikungunya Fever in Israeli Travelers Returning from Northwestern India	Exclusion	Does not focus on climate change impacts on CHIKV circulation or policy responses		2008	Tanay, A et al.	Journal of Travel Medicine
Chikungunya Fever in a Child After Visiting Thailand	Exclusion	Review		2020	Sayfullin, MA et al.	Pediatriya - Zhurnal Im G.N. Speranskogo
Chikungunya Fever	Exclusion	Review		2023	Bartholomeeusen, K et al.	Nature Reviews Disease Primers
Chikungunya Encephalitis: An Inconsistently Reported Headache and Cause of Death in Patients with Pre-Existing Conditions	Exclusion	Does not focus on climate change impacts on CHIKV circulation or policy responses		2022	Hopkins, HK et al.	Current Tropical Medicine Reports
Chikungunya Beyond the Tropics: Where and When Do We Expect Disease Transmission in Europe?	Exclusion	Does not focus on climate change impacts on CHIKV circulation or policy responses		2021	Tjaden, NB et al.	Viruses
Chikungunya at the Door--Déjà Vu All Over Again?	Exclusion	Review		2014	Morens, DM et al.	The New England Journal of Medicine
Chikungunya and Zika in Huila: Mapping Their Incidence in a Neglected Area of Colombia	Exclusion	Does not focus on climate change impacts on CHIKV circulation or policy responses		2018	Rodriguez-Morales, AJ et al.	Archives of Medical Research
Chikungunya and West Nile Virus Outbreaks: What Is Happening in North-Eastern Italy?	Exclusion	Review		2009	Rezza, G	European Journal of Public Health
Chikungunya and Dengue Autochthonous Cases in Europe, 2007-2012	Inclusion		include climate change impacts on CHIKV	2013	Tomasello, D et al.	Travel Medicine and Infectious Disease
Chikungunya - Coming to America	Exclusion	Review		2014		The Lancet
ChikDenMaZika Syndrome: The Challenge of Diagnosing Arboviral Infections in the Midst of Concurrent Epidemics	Exclusion	Review		2016	Paniz-Mondolfi, AE et al.	Annals of Clinical Microbiology and Antimicrobials
Chemical Composition and Mosquitocidal Activity of Methanolic Leaf Extracts from Ziziphus Mauritiana L. Against Aedes Aegypti L. and Culex Quinquefasciatus Say	Exclusion	Does not focus on climate change impacts on CHIKV circulation or policy responses		2024	Sumathi, G et al.	Journal of Vector Borne Diseases
Characterization of the Rna-Dependent Rna Polymerase from Chikungunya Virus and Discovery of a Novel Ligand as a Potential Drug Candidate	Exclusion	Does not focus on climate change impacts on CHIKV circulation or policy responses		2022	Freire, MCLC et al.	Scientific Reports
Characterization of Antibodies in Human Immunoglobulin Products from Different Regions Worldwide	Exclusion	Does not focus on climate change impacts on CHIKV circulation or policy responses		2021	Serra, A et al.	International Journal of Infectious Diseases
Characterization and Vector Competence Studies of Chikungunya Virus Lacking Repetitive Motifs in the 3′ Untranslated Region of the Genome	Exclusion	Does not focus on climate change impacts on CHIKV circulation or policy responses		2021	Karliuk, Y et al.	Viruses
Chapter 6: Neuroinfectious Diseases	Exclusion	Review		2023	Bernard-Valnet, R et al.	Neurology
Changing Risk of Arboviral Emergence in Catalonia Due to Higher Probability of Autochthonous Outbreaks	Exclusion	Does not focus on climate change impacts on CHIKV circulation or policy responses		2023	López, L et al.	Ecological Modelling
Challenges in Predicting Climate and Environmental Effects on Vector-Borne Disease Episystems in a Changing World	Exclusion	Review		2010	Tabachnick, WJ	Journal of Experimental Biology
Challenges and Visions for Infectious Diseases in Colombia During the Covid-19 Peripandemic Transition 2021-2023	Exclusion	Does not focus on climate change impacts on CHIKV circulation or policy responses		2022	Rodriguez-Morales, AJ et al.	Infectio
Central Nervous System Infections in the Tropics	Exclusion	Review		2024	Miraclin, TA et al.	Current Opinion in Infectious Diseases
CavitOmiX Drug Discovery: Engineering Antivirals with Enhanced Spectrum and Reduced Side Effects for Arboviral Diseases	Exclusion	Does not focus on climate change impacts on CHIKV circulation or policy responses		2024	Parigger, L et al.	Viruses-Basel
Case Report: Fatal Leptospira Spp./Zika Virus Coinfection-Puerto Rico, 2016	Exclusion	case report		2017	Neaterour, P et al.	American Journal of Tropical Medicine and Hygiene
Can Pesticides and Larval Competition Alter Susceptibility of Aedes Mosquitoes (Diptera: Culicidae) to Arbovirus Infection?	Exclusion	Does not focus on climate change impacts on CHIKV circulation or policy responses		2011	Muturi, EJ et al.	Journal of Medical Entomology
Bst-2/Tetherin-Mediated Restriction of Chikungunya (Chikv) Vlp Budding Is Counteracted by Chikv Non-Structural Protein 1 (Nsp1)	Exclusion	Does not focus on climate change impacts on CHIKV circulation or policy responses		2013	Jones, PH et al.	Virology
Brote de Chikungunya en El Estado de Sonora. El Problema de Las Enfermedades Febriles Exantemáticas en Regiones de Clima Seco	Exclusion	Not in English		2017	Delgado De La Mora, J et al.	Salud Publica de Mexico
Broad-Spectrum Antiviral Strategies and Nucleoside Analogues	Exclusion	Review		2021	Geraghty, RJ et al.	Viruses
Bridging the Gap Between Experimental Data and Model Parameterization for Chikungunya Virus Transmission Predictions	Exclusion	Does not focus on climate change impacts on CHIKV circulation or policy responses		2016	Christofferson, RC et al.	Journal of Infectious Diseases
Bis(Benzofuran–1,3-N,N-Heterocycle)S as Symmetric and Synthetic Drug Leads Against Yellow Fever Virus	Exclusion	Does not focus on climate change impacts on CHIKV circulation or policy responses		2022	Gupta, NK et al.	International Journal of Molecular Sciences
Biology Characteristics of Aedes Albopictus (Diptera: Culicidae) in Central Zones of Shah Alam, Selangor	Exclusion	Does not focus on climate change impacts on CHIKV circulation or policy responses		2019	Alhothily, IA et al.	Malaysian Journal of Fundamental and Applied Sciences
Biology and Transmission Dynamics of Aedes Flavivirus	Exclusion	Does not focus on climate change impacts on CHIKV circulation or policy responses		2022	Peinado, SA et al.	Journal of Medical Entomology
Biogeography of the Two Major Arbovirus Mosquito Vectors, Aedes Aegypti and Aedes Albopictus (Diptera, Culicidae), in Madagascar	Exclusion	Does not focus on climate change impacts on CHIKV circulation or policy responses		2012	Raharimalala, FN et al.	Parasites & Vectors
Bioactivity of Sphaeranthus Indicus Leaf Extracts on the Aquatic Stages of Aedes Aegypti and Culex Quinquefasciatus Mosquitoes	Exclusion	Does not focus on climate change impacts on CHIKV circulation or policy responses		2024	Yagoo, A et al.	Arthropod-Plant Interactions
Biased Virus Transmission Following Sequential Coinfection of Aedes Aegypti with Dengue and Zika Viruses	Exclusion	Does not focus on climate change impacts on CHIKV circulation or policy responses		2024	Peng, JM et al.	PLoS Neglected Tropical Diseases
Behavioral, Climatic, and Environmental Risk Factors for Zika and Chikungunya Virus Infections in Rio de Janeiro, Brazil, 2015-16	Inclusion		include policy responses	2017	Fuller, TL et al.	PloS One
Back-To-The-Future Potential for Autochthonous Transmission of Aedes Aegypti-Transmitted Viruses in Ethekwini and Urban Coastal KwaZulu-Natal Province, South Africa	Exclusion	Does not focus on climate change impacts on CHIKV circulation or policy responses		2018	Rotz, PD	SAMJ South African Medical Journal
Autochthonous Chikungunya Transmission and Extreme Climate Events in Southern France	Inclusion		include climate change impacts on CHIKV	2015	Roiz, D et al.	PLoS Neglected Tropical Diseases
Atypical Skin Manifestation in Severe Acute Chikungunya Infection in a Pregnant Woman: A Case Report	Exclusion	case report		2022	Benjamanukul, S et al.	Journal of Medical Case Reports
Attenuated Getah Virus Confers Protection Against Multiple Arthritogenic Alphaviruses	Exclusion	Does not focus on climate change impacts on CHIKV circulation or policy responses		2024	Jiang, Z et al.	PLoS Pathogens
Attempts to Use Breeding Approaches in Aedes Aegypti to Create Lines with Distinct and Stable Relative Wolbachia Densities	Exclusion	Does not focus on climate change impacts on CHIKV circulation or policy responses		2022	Mejia, AJ et al.	Heredity
Asynchronicity of Endemic and Emerging Mosquito-Borne Disease Outbreaks in the Dominican Republic	Exclusion	Does not focus on climate change impacts on CHIKV circulation or policy responses		2021	Petrone, ME et al.	Nature Communications
Association of Temperature and Precipitation with Malaria Incidence in 57 Countries and Territories from 2000 to 2019: A Worldwide Observational Study	Exclusion	Does not focus on climate change impacts on CHIKV circulation or policy responses		2024	Liu, Q et al.	Journal of Global Health
Assessment of the Public Health Threats Posed by Vector-Borne Disease in the United Kingdom (Uk)	Exclusion	Review		2018	Medlock, JM et al.	International Journal of Environmental Research and Public Health
Assessment of the Probability of Autochthonous Transmission of Chikungunya Virus in Canada Under Recent and Projected Climate Change	Inclusion		include climate change impacts on CHIKV	2017	Ng, V et al.	Environmental Health Perspectives
Assessment of Relation of Land Use Characteristics with Vector-Borne Diseases in Tropical Areas	Inclusion		include policy responses	2017	Sheela, AM et al.	Land Use Policy
Assessment of Heat-Killed E. Coli Expressing Chikungunya Virus E2 Protein as a Candidate Vaccine for Dual Protection Against Chikungunya Virus and E. Coli	Exclusion	Does not focus on climate change impacts on CHIKV circulation or policy responses		2024	Patra, S et al.	Frontiers in Immunology
Assessment of Dengue and Chikungunya Infections Among Febrile Patients Visiting Four Healthcare Centres in Yaounde and Dizangue, Cameroon	Exclusion	Does not focus on climate change impacts on CHIKV circulation or policy responses		2022	Nana-Ndjangwo, SM et al.	Viruses-Basel
Assessment of Changes of Vector Borne Diseases with Wetland Characteristics Using Multivariate Analysis	Inclusion		include policy responses	2015	Sheela, AM et al.	Environmental Geochemistry and Health
Assessing the Spreading Patterns of Dengue Infection and Chikungunya Fever Outbreaks in Lower Southern Thailand Using a Geographic Information System	Exclusion	Does not focus on climate change impacts on CHIKV circulation or policy responses		2011	Ditsuwan, T et al.	Annals of Epidemiology
Assessing the Risk of Importing Dengue and Chikungunya Viruses to the European Union	Exclusion	Does not focus on climate change impacts on CHIKV circulation or policy responses		2009	Seyler, T et al.	Epidemics
Assessing the Risk of Autochthonous Yellow Fever Transmission in Lazio, Central Italy	Exclusion	Does not focus on climate change impacts on CHIKV circulation or policy responses		2019	Manica, M et al.	PLoS Neglected Tropical Diseases
Assessing the Origin of and Potential for International Spread of Chikungunya Virus from the Caribbean	Inclusion		include climate change impacts on CHIKV	2014	Khan, K et al.	PLoS Curr
Assessing Seasonal Risks for the Introduction and Mosquito-Borne Spread of Zika Virus in Europe	Exclusion	Does not focus on climate change impacts on CHIKV circulation or policy responses		2016	Rocklöv, J et al.	EBiomedicine
Assessing Chikungunya Risk in a Metropolitan Area of Argentina Through Satellite Images and Mathematical Models	Inclusion		include policy responses	2016	Ruiz-Moreno, D	BMC Infectious Diseases
Asa 2017 Adelaide	Exclusion	Review		2017	Creighton, J	New Zealand Journal of Medical Laboratory Science
Arvirind-A Database of Arboviral Antigenic Proteins from the Indian Subcontinent	Exclusion	Does not focus on climate change impacts on CHIKV circulation or policy responses		2022	Atre, NM et al.	PeerJ
Arthropod-Borne Arthritides	Exclusion	Review		2015	Herrero, LJ et al.	Best Practice & Research in Clinical Rheumatology
Arthropod Vectors of Disease Agents: Their Role in Public and Veterinary Health in Turkiye and Their Control Measures	Exclusion	Review		2023	Touray, M et al.	Acta Tropica
Area-Wide Management of Aedes Albopictus. Part 2: Gauging the Efficacy of Traditional Integrated Pest Control Measures Against Urban Container Mosquitoes	Inclusion		include policy responses	2013	Fonseca, DM et al.	Pest Management Science
Areas with High Hazard Potential for Autochthonous Transmission of Aedes Albopictus-Associated Arboviruses in Germany	Inclusion		include climate change impacts on CHIKV	2018	Thomas, SM et al.	International Journal of Environmental Research and Public Health
Arctigenin from Arctium Lappa L. Inhibits Chikungunya Virus by Affecting Its Entry and Replication	Exclusion	Does not focus on climate change impacts on CHIKV circulation or policy responses		2024	Shukla, S et al.	Phytomedicine
Arboviruses as an Unappreciated Cause of Non-Malarial Acute Febrile Illness in the Dschang Health District of Western Cameroon	Exclusion	Does not focus on climate change impacts on CHIKV circulation or policy responses		2022	Ali, IM et al.	PLoS Neglected Tropical Diseases
Arboviruses and Viral Hemorrhagic Fevers (Vhf)	Exclusion	Review		2012	Meltzer, E	Infectious Disease Clinics of North America
Arboviruses and Their Vectors	Exclusion	Review		2020	Madewell, ZJ	Southern Medical Journal
Arboviruses and Pregnancy: Are the Threats Visible or Hidden?	Exclusion	Review		2024	Hcini, N et al.	Tropical Diseases Travel Medicine and Vaccines
Arbovirus Transmission Predictions Are Affected by Both Temperature Data Source and Modeling Methodologies Across Cities in Colombia	Exclusion	Does not focus on climate change impacts on CHIKV circulation or policy responses		2023	Peña-García, VH et al.	Microorganisms
Arbovirus Surveillance in Febrile Patients Attending Selected Health Facilities in Rwanda	Exclusion	Does not focus on climate change impacts on CHIKV circulation or policy responses		2023	Rusanganwa, V et al.	Infection Ecology and Epidemiology
Arbovirus Research in the Asia-Pacific Needs More Women in Leadership	Exclusion	Does not focus on climate change impacts on CHIKV circulation or policy responses		2024	Frentiu, FD et al.	The Lancet Infectious Diseases
Arbovirus Rash in the Febrile Returning Traveler as a Diagnostic Clue	Exclusion	Review		2021	Wong, E et al.	Current Tropical Medicine Reports
Arbovirus Infections: The Challenges of Controlling an Ever-Present Enemy	Exclusion	Review		2009	Takasaki, T et al.	Journal of Disaster Research
Arboviral Diseases: The Emergence of a Major Yet Ignored Public Health Threat in Africa	Exclusion	Review		2020	Ahmed, A et al.	The Lancet Planetary Health
Arboviral Diseases and Poverty in Alabama, 2007-2017	Exclusion	Does not focus on climate change impacts on CHIKV circulation or policy responses		2021	Bisanzio, D et al.	PLoS Neglected Tropical Diseases
Arboviral Diseases and Malaria in Australia, 2011-12: Annual Report of the National Arbovirus and Malaria Advisory Committee	Exclusion	Does not focus on climate change impacts on CHIKV circulation or policy responses		2014	Knope, KE et al.	Communicable Diseases Intelligence
Arboviral Diseases and Malaria in Australia, 2010-11: Annual Report of the National Arbovirus and Malaria Advisory Committee	Exclusion	Does not focus on climate change impacts on CHIKV circulation or policy responses		2013	Knope, K et al.	Communicable Diseases Intelligence
Arbo Virus Emerging Infections in Italy	Exclusion	Review		2019	Sambri, V	Medico e Bambino
Aquatic Invasive Species and Emerging Infectious Disease Threats: A One Health Perspective	Exclusion	Perspective		2014	Conn, DB	Aquatic Invasions
Applying Fuzzy Logic to Assess the Biogeographical Risk of Dengue in South America	Inclusion		include policy responses	2019	Romero, D et al.	Parasites & Vectors
Application of Multiplex Realtime Pcr Detection for Hemorrhagic Fever Syndrome Viruses	Exclusion	Does not focus on climate change impacts on CHIKV circulation or policy responses		2023	Choi, Y et al.	Journal of Infection and Public Health
Application of Multiple Omics and Network Projection Analyses to Drug Repositioning for Pathogenic Mosquito-Borne Viruses	Exclusion	Does not focus on climate change impacts on CHIKV circulation or policy responses		2021	Amemiya, T et al.	Scientific Reports
Application of Control Strategies to a Seasonal Model of Chikungunya Disease	Exclusion	Does not focus on climate change impacts on CHIKV circulation or policy responses		2015	Liu, XZ et al.	Applied Mathematical Modelling
Application of a Nonpaper Based Matrix to Preserve Chikungunya Virus Infectivity at Ambient Temperature	Exclusion	Does not focus on climate change impacts on CHIKV circulation or policy responses		2018	Park, SL et al.	Vector-Borne and Zoonotic Diseases
Antiviral Hammerhead Ribozymes Are Effective for Developing Transgenic Suppression of Chikungunya Virus in Aedes Aegypti Mosquitoes	Exclusion	Does not focus on climate change impacts on CHIKV circulation or policy responses		2016	Mishra, P et al.	Viruses-Basel
Anthropogenic Impacts on Mosquito Populations in North America Over the Past Century	Exclusion	Review		2016	Rochlin, I et al.	Nature Communications
Anopheles Gambiae Distribution and Insecticide Resistance in the Cities of Douala and Yaounde (Cameroon): Influence of Urban Agriculture and Pollution	Exclusion	Does not focus on climate change impacts on CHIKV circulation or policy responses		2011	Antonio-Nkondjio, C et al.	Malaria Journal
Analysis of the Arbovirosis Potential Occurrence in Dobrogea, Romania	Exclusion	Does not focus on climate change impacts on CHIKV circulation or policy responses		2021	Maftei, C et al.	Water
Analysing Increasing Trends of Guillain-Barré Syndrome (Gbs) and Dengue Cases in Hong Kong Using Meteorological Data	Exclusion	Does not focus on climate change impacts on CHIKV circulation or policy responses		2017	Tang, X et al.	PloS One
An Overview of the Lesson Learned in Almost 20 Years of Fight Against the "Tiger" Mosquito	Exclusion	Review		2008	Romi, R et al.	Parassitologia
An Overview of Mosquitoes and Emerging Arboviral Infections in the Zagreb Area, Croatia	Exclusion	Does not focus on climate change impacts on CHIKV circulation or policy responses		2016	Klobucar, A et al.	Journal of Infection in Developing Countries
An Observational Prospective Cohort Study of the Epidemiology of Hospitalized Patients with Acute Febrile Illness in Indonesia	Exclusion	Does not focus on climate change impacts on CHIKV circulation or policy responses		2020	Gasem, MH et al.	PLoS Neglected Tropical Diseases
An IoT-Based Smart Mosquito Trap System Embedded with Real-Time Mosquito Image Processing by Neural Networks for Mosquito Surveillance	Exclusion	Does not focus on climate change impacts on CHIKV circulation or policy responses		2023	Liu, WL et al.	Frontiers in Bioengineering and Biotechnology
An Entomological Review of Invasive Mosquitoes in Europe	Exclusion	Review		2015	Medlock, JM et al.	Bulletin of Entomological Research
An Emerging Clade of Chikungunya West African Genotype Discovered in Real-Time During 2023 Outbreak in Senegal	Exclusion	Does not focus on climate change impacts on CHIKV circulation or policy responses		2023	Padane, A et al.	medRxiv
An Economic Analysis of the Threats Posed by the Establishment of Aedes Albopictus in Brisbane, Queensland	Exclusion	Does not focus on climate change impacts on CHIKV circulation or policy responses		2017	Darbro, J et al.	Ecological Economics
An Alphavirus Temperature-Sensitive Capsid Mutant Reveals Stages of Nucleocapsid Assembly	Exclusion	Does not focus on climate change impacts on CHIKV circulation or policy responses		2015	Zheng, Y et al.	Virology
An Agent-Based Model Driven by Tropical Rainfall to Understand the Spatio-Temporal Heterogeneity of a Chikungunya Outbreak	Exclusion	Does not focus on climate change impacts on CHIKV circulation or policy responses		2014	Dommar, CJ et al.	Acta Tropica
Alphaviruses: An Emerging Cause of Arthritis?	Exclusion	Review		2008	Toivanen, A	Current Opinion in Rheumatology
Alphavirus Rna Synthesis and Non-Structural Protein Functions	Exclusion	Review		2015	Rupp, JC et al.	Journal of General Virology
Alphavirus Protease Inhibitors from Natural Sources: A Homology Modeling and Molecular Docking Investigation	Exclusion	Does not focus on climate change impacts on CHIKV circulation or policy responses		2016	Byler, KG et al.	Computational Biology and Chemistry
Alphavirus Nsp3 Organizes Into Tubular Scaffolds Essential for Infection and the Cytoplasmic Granule Architecture	Exclusion	Does not focus on climate change impacts on CHIKV circulation or policy responses		2024	Kril, V et al.	Nature Communications
Age-Structured Vectorial Capacity Reveals Timing, Not Magnitude of Within-Mosquito Dynamics Is Critical for Arbovirus Fitness Assessment	Exclusion	Does not focus on climate change impacts on CHIKV circulation or policy responses		2020	Mayton, EH et al.	Parasites & Vectors
Affect Heuristic and Format Effect in Risk Perception	Exclusion	Does not focus on climate change impacts on CHIKV circulation or policy responses		2018	Wu, L et al.	Social Behavior and Personality
Aedes-Chikungunya Virus Interaction: Key Role of Vector Midguts Microbiota and Its Saliva in the Host Infection	Exclusion	Review		2019	Monteiro, VVS et al.	Frontiers in Microbiology
Aedes-Borne Disease Outbreaks in West Africa: A Call for Enhanced Surveillance	Exclusion	Review		2020	Buchwald, AG et al.	Acta Tropica
Aedesaegypti: Egg Morphology and Embryonic Development	Exclusion	Does not focus on climate change impacts on CHIKV circulation or policy responses		2021	Mundim-Pombo, APM et al.	Parasites & Vectors
Aedes: A Next-Generation Monitoring and Forecasting System for Environmental Suitability of Aedes-Borne Disease Transmission	Exclusion	Does not focus on climate change impacts on CHIKV circulation or policy responses		2020	Muñoz, AG et al.	Scientific Reports
Aedes Mosquito Infestation in Socioeconomically Contrasting Neighborhoods of Panama City	Exclusion	Does not focus on climate change impacts on CHIKV circulation or policy responses		2019	Whiteman, A et al.	EcoHealth
Aedes Albopictus: Chronical of a Spreading Vector	Exclusion	Does not focus on climate change impacts on CHIKV circulation or policy responses		2006	Pagés, F et al.	Medecine Tropicale
Aedes Albopictus: A Spatial Risk Mapping of the Mosquito Using Geographic Information System in Iran	Inclusion		include climate change impacts on CHIKV	2021	Shirzad, R et al.	Applied Geomatics
Aedes Albopictus, an Arbovirus Vector: From the Darkness to the Light	Exclusion	Review		2009	Paupy, C et al.	Microbes and Infection
Aedes Albopictus Life Table: Environment, Food, and Age Dependence Survivorship and Reproduction in a Tropical Area	Exclusion	Does not focus on climate change impacts on CHIKV circulation or policy responses		2021	Cui, GZ et al.	Parasites & Vectors
Aedes Albopictus Is Present in the Lowlands of Southern Zambia	Exclusion	Does not focus on climate change impacts on CHIKV circulation or policy responses		2024	Matute, DR et al.	Acta Tropica
Aedes Albopictus Invasion Across Africa: The Time Is Now for Cross-Country Collaboration and Control	Exclusion	Review		2023	Longbottom, J et al.	Lancet Global Health
Aedes Albopictus in a Recently Invaded Area in Spain: Effects of Trap Type, Locality, and Season on Mosquito Captures	Exclusion	Does not focus on climate change impacts on CHIKV circulation or policy responses		2024	Garrido, M et al.	Scientific Reports
Aedes Albopictus Arrives in Lisbon: An Emerging Public Health Threat	Exclusion	Review		2023	Nazareth, T et al.	Frontiers in Public Health
Aedes Albopictus and the Reemergence of Dengue	Exclusion	Review		2012	Rezza, G	BMC Public Health
Aedes Albopictus Abundance and Phenology Along an Altitudinal Gradient in Lazio Region (Central Italy)	Inclusion		include climate change impacts on CHIKV	2022	Romiti, F et al.	Parasites & Vectors
Aedes Albopictus (Diptera: Culicidae) Population Size Survey in the 2007 Chikungunya Outbreak Area in Italy. II: Estimating Epidemic Thresholds	Exclusion	Does not focus on climate change impacts on CHIKV circulation or policy responses		2012	Carrieri, M et al.	Journal of Medical Entomology
Aedes Albopictus (Diptera: Culicidae) Monitoring in the Lazio Region (Central Italy)	Inclusion		include climate change impacts on CHIKV	2021	Romiti, F et al.	Journal of Medical Entomology
Aedes Albopictus (Diptera: Culicidae) as a Potential Vector of Endemic and Exotic Arboviruses in Australia	Exclusion	Does not focus on climate change impacts on CHIKV circulation or policy responses		2014	Nicholson, J et al.	Journal of Medical Entomology
Aedes Aegypti Larval Indices and Dengue Incidence: An Ecological Study in the State of Rio de Janeiro, Brazil	Exclusion	Does not focus on climate change impacts on CHIKV circulation or policy responses		2021	Ribeiro, MS et al.	Cadernos de Saude Publica
Aedes Aegypti in Southern Brazil: Spatiotemporal Distribution Dynamics and Association with Climate and Environmental Factors	Inclusion		include policy responses	2023	de Oliveira, JG et al.	Tropical Medicine and Infectious Disease
Aedes Aegypti and Aedes Albopictus (Diptera: Culicidae) Oviposition Activity and the Associated Socio-Environmental Factors in the New Orleans Area	Exclusion	Does not focus on climate change impacts on CHIKV circulation or policy responses		2023	Thongsripong, P et al.	Journal of Medical Entomology
Aedes Aegypti and Aedes Albopictus (Diptera: Culicidae) Ecology, Biology, Behaviour, and Implications on Arbovirus Transmission in Thailand: Review	Exclusion	Review		2023	Ahebwa, A et al.	One Health
Aedes Aegypti and Ae. Albopictus Microbiome/Virome: New Strategies for Controlling Arboviral Transmission?	Exclusion	Review		2022	Gómez, M et al.	Parasites & Vectors
Aedes Aegypti Abundance in Urban Neighborhoods of Maricopa County, Arizona, Is Linked to Increasing Socioeconomic Status and Tree Cover	Inclusion		include policy responses	2023	Coalson, JE et al.	Parasites & Vectors
Aedes Aegypti (L.) in Latin American and Caribbean Region: With Growing Evidence for Vector Adaptation to Climate Change?	Inclusion		include policy responses	2016	Chadee, DD et al.	Acta Tropica
Aedes Aegypti (Diptera: Culicidae) in Mauritania: First Report on the Presence of the Arbovirus Mosquito Vector in Nouakchott	Exclusion	Does not focus on climate change impacts on CHIKV circulation or policy responses		2015	Lekweiry, KM et al.	Journal of Medical Entomology
Aedes (Stegomyia) Albopictus' Dynamics Influenced by Spatiotemporal Characteristics in a Brazilian Dengue-Endemic Risk City	Exclusion	Does not focus on climate change impacts on CHIKV circulation or policy responses		2016	Bezerra, JMT et al.	Acta Tropica
Advancing the Framework for Considering the Effects of Climate Change on Worker Safety and Health	Exclusion	Review		2016	Schulte, P A et al.	Journal of Occupational and Environmental Hygiene
Advancing Mrna Technologies for Therapies and Vaccines: An African Context	Exclusion	Review		2022	Kairuz, D et al.	Frontiers in Immunology
Advancing Chikungunya Diagnosis: A Cost-Effective and Rapid Visual Employing Loop-Mediated Isothermal Reaction	Exclusion	Does not focus on climate change impacts on CHIKV circulation or policy responses		2024	Silva, LDC et al.	Diagnostic Microbiology and Infectious Disease
Addressing Challenges in Vector Control: A Review of Current Strategies and the Imperative for Novel Tools in India's Combat Against Vector-Borne Diseases	Exclusion	Review		2024	Kumar, G et al.	BMJ Public Health
Adaptive Evolution of New Variants of Dengue Virus Serotype 1 Genotype V Circulating in the Brazilian Amazon	Exclusion	Does not focus on climate change impacts on CHIKV circulation or policy responses		2021	Ribeiro, G et al.	Viruses
Acute Viral and Emerging Viral Cns Infections	Exclusion	Review		2010	Menon, S et al.	Nervenarzt
Acute Febrile Illness in Kenya: Clinical Characteristics and Pathogens Detected Among Patients Hospitalized with Fever, 2017-2019	Exclusion	Does not focus on climate change impacts on CHIKV circulation or policy responses		2024	Verani, JR et al.	PLoS One
Abundance and Updated Distribution of Aedes Aegypti (Diptera: Culicidae) in Cabo Verde Archipelago: A Neglected Threat to Public Health	Inclusion		include policy responses	2020	Leal, SD et al.	International Journal of Environmental Research and Public Health
A Yellow Flag on the Horizon: The Looming Threat of Yellow Fever to North America	Exclusion	Review		2019	Jácome, R et al.	International Journal of Infectious Diseases
A Tropical Virus That Prefers Cool Weather	Exclusion	Review		2018	Miner, J	Science Translational Medicine
A Systematic Survey on Fog and IoT Driven Healthcare: Open Challenges and Research Issues	Exclusion	Review		2022	Kashyap, V et al.	Electronics
A Systematic Review of Zoonotic Disease Prevalence in Sri Lanka (2000-2022)	Exclusion	Review		2024	Athukorala, N et al.	Vector-Borne and Zoonotic Diseases
A Systematic Review of the Data, Methods and Environmental Covariates Used to Map Aedes-Borne Arbovirus Transmission Risk	Exclusion	Review		2023	Lim, AY et al.	BMC Infectious Diseases
A Systematic Review of Disparities in Risk for Neglected Infections of Poverty in the United States	Exclusion	Review		2023	Singer, R et al.	Current Tropical Medicine Reports
A Study of the 2006 Chikungunya Epidemic Outbreak in Mauritius	Exclusion	Does not focus on climate change impacts on CHIKV circulation or policy responses		2008	Ramchurn, SK et al.	Internet Journal of Medical Update
A Structural and Functional Perspective of Alphavirus Replication and Assembly	Exclusion	Review		2009	Jose, J et al.	Future Microbiology
A Statewide Survey of Container Aedes Mosquitoes (Diptera: Culicidae) in North Carolina, 2016: A Multiagency Surveillance Response to Zika Using Ovitraps	Exclusion	Does not focus on climate change impacts on CHIKV circulation or policy responses		2019	Reed, EMX et al.	Journal of Medical Entomology
A Small Antigenic Determinant of the Chikungunya Virus E2 Protein Is Sufficient to Induce Neutralizing Antibodies Which Are Partially Protective in Mice	Exclusion	Does not focus on climate change impacts on CHIKV circulation or policy responses		2015	Weber, C et al.	PLoS Neglected Tropical Diseases
A Simple Model to Predict the Potential Abundance of Aedes Aegypti Mosquitoes One Month in Advance	Exclusion	Does not focus on climate change impacts on CHIKV circulation or policy responses		2019	Monaghan, AJ et al.	American Journal of Tropical Medicine and Hygiene
A Scoping Review of Published Literature on Mathematical Modelling for Chikungunya	Exclusion	Review		2019	Berthiaume, P et al.	CAB Reviews: Perspectives in Agriculture, Veterinary Science, Nutrition and Natural Resources
A Scoping Review of Published Literature on Chikungunya Virus	Exclusion	Review		2018	Mascarenhas, M et al.	PLoS One
A Review: Wolbachia-Based Population Replacement for Mosquito Control Shares Common Points with Genetically Modified Control Approaches	Exclusion	Review		2020	Yen, PS et al.	Pathogens
A Review: Aedes-Borne Arboviral Infections, Controls and Wolbachia-Based Strategies	Exclusion	Review		2021	Ogunlade, ST et al.	Vaccines
A Review Targeting the Infection by CHIKV Using Computational and Experimental Approaches	Exclusion	Review		2022	Kumar, D et al.	Journal of Biomolecular Structure & Dynamics
A Review on Chikungunya Virus Epidemiology, Pathogenesis and Current Vaccine Development	Exclusion	Review		2022	Cavalcanti, TYVD et al.	Viruses-Basel
A Review of the Latest Control Strategies for Mosquito-Borne Diseases	Exclusion	Review		2024	Ni, J et al.	China CDC Weekly
A Real-Time RT-PCR for Rapid Detection and Quantification of Mosquito-Borne Alphaviruses	Exclusion	Does not focus on climate change impacts on CHIKV circulation or policy responses		2016	Romeiro, MF et al.	Archives of Virology
A Real-Time Reverse Transcription Loop-Mediated Isothermal Amplification Assay for the Rapid Detection of Yellow Fever Virus	Exclusion	Does not focus on climate change impacts on CHIKV circulation or policy responses		2013	Kwallah, AO et al.	Journal of Virological Methods
A Randomized, Double-Blinded Phase 3 Study to Demonstrate Lot-To-Lot Consistency and to Confirm Immunogenicity and Safety of the Live-Attenuated Chikungunya Virus Vaccine Candidate VLA1553 in Healthy Adults	Exclusion	Does not focus on climate change impacts on CHIKV circulation or policy responses		2024	McMahon, R et al.	Journal of Travel Medicine
A Rainfall- and Temperature-Driven Abundance Model for Aedes Albopictus Populations	Exclusion	Does not focus on climate change impacts on CHIKV circulation or policy responses		2013	Tran, A et al.	International Journal of Environmental Research and Public Health
A Periodic Chikungunya Model with Virus Mutation and Transovarial Transmission	Exclusion	Does not focus on climate change impacts on CHIKV circulation or policy responses		2022	Wang, Y et al.	Chaos Solitons & Fractals
A Nonlive Preparation of Chromobacterium Sp. Panama (Csp_P) Is a Highly Effective Larval Mosquito Biopesticide	Exclusion	Does not focus on climate change impacts on CHIKV circulation or policy responses		2020	Caragata, EP et al.	Applied and Environmental Microbiology
A New Vector Emerges? Aedes Vittatus (Diptera: Culicidae): Ecological Description and Current and Future Potential Global Geographic Invasion	Exclusion	Does not focus on climate change impacts on CHIKV circulation or policy responses		2024	Mejia-Jurado, E et al.	Revista de Biologia Tropical
A Neutralization Assay for Chikungunya Virus Infections in a Multiplex Format	Exclusion	Does not focus on climate change impacts on CHIKV circulation or policy responses		2014	Weber, C et al.	Journal of Virological Methods
A Multiplex PCR Assay for Six Aedini Species, Including Aedes Albopictus	Exclusion	Does not focus on climate change impacts on CHIKV circulation or policy responses		2021	Bang, WJ et al.	Parasites & Vectors
A Molecular Beacon Biosensor for Viral RNA Detection Based on HyCaSD Strategy	Exclusion	Does not focus on climate change impacts on CHIKV circulation or policy responses		2022	Saisuk, W et al.	Analytica Chimica Acta
A Mathematical Model to Study the 2014-2015 Large-Scale Dengue Epidemics in Kaohsiung and Tainan Cities in Taiwan, China	Exclusion	Does not focus on climate change impacts on CHIKV circulation or policy responses		2019	Musa, SS et al.	Mathematical Biosciences and Engineering
A Mathematical Model for Zika Virus Transmission Dynamics with a Time-Dependent Mosquito Biting Rate	Exclusion	Does not focus on climate change impacts on CHIKV circulation or policy responses		2018	Suparit, P et al.	Theoretical Biology and Medical Modelling
A Machine-Learning Approach to Map Landscape Connectivity in Aedes Aegypti with Genetic and Environmental Data	Exclusion	Does not focus on climate change impacts on CHIKV circulation or policy responses		2021	Pless, E et al.	Proceedings of the National Academy of Sciences of the United States of America
A Large-Scale Stochastic Spatiotemporal Model for Aedes Albopictus-Borne Chikungunya Epidemiology	Inclusion		include policy responses	2017	Erguler, K et al.	PLoS One
A LAMP-Based Colorimetric Assay to Expedite Field Surveillance of the Invasive Mosquito Species Aedes Aegypti and Aedes Albopictus	Exclusion	Does not focus on climate change impacts on CHIKV circulation or policy responses		2020	Huang, BX et al.	PLoS Neglected Tropical Diseases
A Greener Vision for Vector Control: The Example of the Singapore Dengue Control Programme	Exclusion	Does not focus on climate change impacts on CHIKV circulation or policy responses		2020	Sim, S et al.	PLoS Neglected Tropical Diseases
A Divalent Chikungunya and Zika Nanovaccine with Thermostable Self-Assembly Multivalent Scaffold LS-SUMO	Exclusion	Does not focus on climate change impacts on CHIKV circulation or policy responses		2024	Li, Q et al.	Advanced Healthcare Materials
A Decade of Colonization: The Spread of the Asian Tiger Mosquito in Pennsylvania and Implications for Disease Risk	Exclusion	Does not focus on climate change impacts on CHIKV circulation or policy responses		2017	Taber, ED et al.	Journal of Vector Ecology: Journal of the Society for Vector Ecology
A Critical Assessment of Mosquito Control and the Influence of Climate Change on Mosquito-Borne Disease Epidemics	Exclusion	Review		2022	Anoopkumar, AN et al.	Environment Development and Sustainability
A Comparison of Mosquito Densities, Weather and Infection Rates of Aedes Aegypti during the First Epidemics of Chikungunya (2014) and Zika (2016) in Areas with and without Vector Control in Puerto Rico	Exclusion	Does not focus on climate change impacts on CHIKV circulation or policy responses		2019	Barrera, R et al.	Medical and Veterinary Entomology
A Comparative Modeling Study on Non-Climatic and Climatic Risk Assessment on Asian Tiger Mosquito (Aedes Albopictus)	Exclusion	Does not focus on climate change impacts on CHIKV circulation or policy responses		2018	Shabani, F et al.	PeerJ
A Comparative Analysis of Chikungunya and Zika Transmission	Inclusion		include climate change impacts on CHIKV	2017	Riou, J et al.	Epidemics
A Comparative Analysis of Aedes Albopictus and Aedes Aegypti Subjected to Diapause-Inducing Conditions Reveals Conserved and Divergent Aspects Associated with Diapause, as well as Novel Genes Associated with Its Onset	Exclusion	Does not focus on climate change impacts on CHIKV circulation or policy responses		2022	Diniz, DFA et al.	Current Research in Insect Science
A Chikungunya Virus Trans-Replicase System Reveals the Importance of Delayed Nonstructural Polyprotein Processing for Efficient Replication Complex Formation in Mosquito Cells	Exclusion	Does not focus on climate change impacts on CHIKV circulation or policy responses		2018	Bartholomeeusen, K et al.	Journal of Virology
A Chikungunya Vaccine Is Likely to Get Approved. Who Will Get It?	Exclusion	Does not focus on climate change impacts on CHIKV circulation or policy responses		2023	Cohen, J	Science
A Bayesian Spatiotemporal Approach to Modelling Arboviral Diseases in Mexico	Exclusion	Does not focus on climate change impacts on CHIKV circulation or policy responses		2023	Bukhari, MH et al.	Transactions of the Royal Society of Tropical Medicine and Hygiene
1,3-Thiazolbenzamide Derivatives as Chikungunya Virus NsP2 Protease Inhibitors	Exclusion	Does not focus on climate change impacts on CHIKV circulation or policy responses		2021	Ivanova, L et al.	ACS Omega
Viral Souvenirs from Travels - Also Important when Not Traveling in the Tropics	Exclusion	Does not focus on climate change impacts on CHIKV circulation or policy responses		2013	Stierstorfer, F	MMW Fortschritte der Medizin
Tropical Ophthalmology : Intraocular Inflammation Caused by "New" Infectious Pathogens and Travel-Related Infections	Exclusion	Review		2016	Pleyer, U et al.	Der Ophthalmologe: Zeitschrift der Deutschen Ophthalmologischen Gesellschaft
The Mosquito-Borne Viruses in Europe	Exclusion	Review		2015	Rossati, A et al.	Recenti Prog Med
Prevention of Vector-Borne Diseases in Italy	Exclusion	Review		2018	D'Alò, GL et al.	Igiene e Sanita Pubblica
Ocular Manifestations of Emerging Arboviruses: Dengue Fever, Chikungunya, Zika Virus, West Nile Virus, and Yellow Fever (French Translation of the Article)	Exclusion	duplicates		2018	Merle, H et al.	J Fr Ophtalmol
Mosquito-Transmitted Infections	Exclusion	Review		2018	Jelinek, T	Der Internist
Infectious Diseases	Exclusion	Review		2009	Chapuis-Taillard, C et al.	Rev Med Suisse
Global Warming - More and Other Infectious Diseases in Germany?	Exclusion	Review		2017	Bogner, J	MMW Fortschritte der Medizin
First Case of Chikungunya Fever in Hermosillo, Sonora, Mexico	Exclusion	case report		2017	Martínez-Medina,MÁ et al.	Rev Med Inst Mex Seguro Soc
Diapause of Aedes Albopictus and the Related Molecular Mechanisms	Exclusion	Review		2016	Xia, D et al.	Zhongguo Ji Sheng Chong Xue Yu Ji Sheng Chong Bing Za Zhi
Dengue and Chikungunya Acquired during Travel in the Tropics	Exclusion	duplicates		2015	van Aart, CJC et al.	Nederlands Tijdschrift voor Geneeskunde
Climate Change and Emerging Diseases: A Complex Interplay of Factors	Exclusion	Not in English		2009	Van Bortel, W et al.	Journal de Pharmacie de Belgique
Chikungunya, La Réunion and Mayotte, 2005-2006: An Epidemic without a Story?	Exclusion	Not in English		2007	Flahault, A et al.	Sante Publique
Chikungunya Virus Infection in the Indian Ocean: Lessons Learned and Perspectives	Exclusion	Review		2012	Gaüzère, BA et al.	Med Trop (Mars)
"ISA-Lation" of Single-Stranded Positive-Sense RNA Viruses from Non-Infectious Clinical/Animal Samples	Exclusion	Does not focus on climate change impacts on CHIKV circulation or policy responses		2015	Aubry, F et al.	PLoS One
Scraping Unstructured Data to Explore the Relationship between Rainfall Anomalies and Vector-Borne Disease Outbreaks	Exclusion	Does not focus on climate change impacts on CHIKV circulation or policy responses		2021	Joseph, E et al.	2021 IEEE International Conference on Big Data (Big Data)
Remote Sensing in a Changing Climate and Environment: The Rift Valley Fever Case	Exclusion	Does not focus on climate change impacts on CHIKV circulation or policy responses		2012	Tourre, YM et al.	XXII ISPRS Congress, Technical Commission VIII
Mosquito-Borne Diseases and Their Vectors in Historic and Present-Day Europe	Exclusion	Review		2015	Kampen, H et al.	Mitteilungen der Deutschen Gesellschaft fur Allgemeine und Angewandte Entomologie, Bd 20
Modelling the Risk of Mosquito-Borne Diseases by System Dynamics: The Case of Human Travel between Different Geographic Regions	Inclusion		include policy responses	2010	Mecoli, M et al.	2010 IEEE International Conference on Systems, Man and Cybernetics (SMC 2010)
Mathematical Modeling of Chikungunya Fever Control	Inclusion		include policy responses	2015	Hincapié-Palacio, D et al.	Smart Biomedical and Physiological Sensor Technology XII
Latent Regression and Ordination Risk of Infectious Disease and Climate	Exclusion	Does not focus on climate change impacts on CHIKV circulation or policy responses		2021	Caraka, RE et al.	5th International Conference on Computer Science and Computational Intelligence 2020
Increasing Environmental Comfort Using Insect Trap Windows Connected to DC High Voltage Source	Exclusion	Does not focus on climate change impacts on CHIKV circulation or policy responses		2021	Syakur, A et al.	2nd International Conference on Environment, Sustainability Issues, and Community Development
Global Warming - Increase of Arthropod Borne Infections in Germany	Exclusion	Review		2018	Kimmig, P et al.	Mitteilungen der Deutschen Gesellschaft fur Allgemeine und Angewandte Entomologie, Bd 21
Evaluation of Dengue Disease in Brazil: Multivariable Analysis	Exclusion	Does not focus on climate change impacts on CHIKV circulation or policy responses		2019	Spatafora, LR et al.	2019 IEEE International Geoscience and Remote Sensing Symposium (IGARSS 2019)
Deciphering the Role of Macrophage Subsets and Macrophage-Derived Factors during Arthrogenic Alphaviral Infection	Exclusion	Does not focus on climate change impacts on CHIKV circulation or policy responses		2015	Foo, SS	State of the Art Presentations
Current Epidemiology and Clinical Practice in Arboviral Infections - Implications on Blood Supply in South-East Asia	Exclusion	Review		2014	Gan, VCH et al.	AAMAS'17: Proceedings of the 16th International Conference on Autonomous
Agent-Based Modeling and Simulation of Mosquito-Borne Disease Transmission	Exclusion	Does not focus on climate change impacts on CHIKV circulation or policy responses		2017	Jindal, A et al.	Agents and Multiagent Systems
A Review on Prediction of Seasonal Diseases Based on Climate Change Using Big Data	Exclusion	Review		2021	Indhumathi, K et al.	Materials Today-Proceedings
West Nile Virus Encephalitis 16 Years Later	Exclusion	Proceedings Paper		2015	Kleinschmidt-DeMasters, BK et al.
Spatial-Temporal Epidemiology Study of the Chikungunya Disease in Bolivia	Exclusion	Proceedings Paper		2018	Vargas-Cuentas, NI et al.
Social Applications of Space Technology in Tabasco, México	Exclusion	Proceedings Paper		2016	Gomez, A et al.
Mobile Application for Business Travellers Using Satellite Images and Ground Data to Address Aedes Mosquito Risk Areas: A Business Case	Exclusion	Proceedings Paper		2016	van Oijhuizen Galhego Rosa, AC et al.
Expression of Chikungunya Virus-Like Particles	Exclusion	Proceedings Paper		2012	Velez, RA et al.
Data Science System of Predicting and Detecting the Chikungunya Virus Using Ensemble Techniques	Exclusion	Proceedings Paper		2022	Reddy, BVK et al.
ZIKA VIRUS INFECTION: A new thread for Pregnancy	Exclusion	Book		2020	Comparetto, C et al.
Zika Virus	Exclusion	Book		2015	Shapshak, P et al.
Viral Infections	Exclusion	Book		2018	Wassilew, SW
Vector Borne Disease and Climate Change	Exclusion	Book		2019	Hunter, PR
Tracking Plasmacytoid Dendritic Cell Response to Physical Contact with Infected Cells	Exclusion	Book		2023	Ribeiro, MS et al.
Surveillance of Mosquito Populations: A Key Element to Understanding the Spread of Invasive Vector Species and Vector-Borne Diseases in Europe	Exclusion	Book		2012	Petrić, D et al.
Southern Europe	Exclusion	Book		2011	Castelli, F et al.
Sampling Design and Mosquito Trapping for Surveillance of Arboviral Activity	Exclusion	Book		2018	Paternina, LE et al.
Reliable Serological Testing for the Diagnosis of Emerging Infectious Diseases	Exclusion	Book		2018	Ohst, C et al.
Recent Advances in Chikungunya Virus Therapeutics: An Overview	Exclusion	Book		2021	Shahanshah, MFH et al.
Novel Antiviral Strategies against Emerging Arbovirus Infections	Exclusion	Book		2021	Brüggemann, Y et al.
Nairobi Sheep Disease Virus	Exclusion	Book		2015	Mourya, DT et al.
Management of Infectious Diseases in Africa	Exclusion	Book		2017	Seebaluck-Sandoram, R et al.
Immunological Responses with Reference to Antibody towards Viruses and Re-Emerging Viruses	Exclusion	Book		2021	Alex, RA et al.
Global Spread of Hemorrhagic Fever Viruses: Predicting Pandemics	Exclusion	Book		2018	Gonzalez, JP et al.
Generation of Mouse Monoclonal Antibodies Specific to Chikungunya Virus Using Clonacell-HY Hybridoma Cloning Kit	Exclusion	Book		2016	Yew, CW et al.
Emerging Infections	Exclusion	Book		2017	Wilson, ME
Ecoepidemiology of Alphaviruses and Flaviviruses	Exclusion	Book		2019	Guzmán, C et al.
Conquering Chikungunya Virus: Global Threats and Promising Solutions	Exclusion	Book		2024	Preethi, L et al.
Climate Change and Vector-Borne Viral Diseases	Exclusion	Book		2013	Zhang, Y et al.
Chikungunya Virus Infection in Travellers	Exclusion	Book		2024	Rodriguez-Morales, AJ et al.
Chikungunya Disease: A Concise Review and Its Transmission Model for India	Exclusion	Book		2021	Mopuri, R et al.
Arboviruses: A Family on the Move	Exclusion	Book		2018	Young, PR
Abiotic and Biotic Interactions of Mosquitoes	Exclusion	Book		2024	Kumar, G et al.
Modelling the Effects of Global Climate Change on Chikungunya Transmission in the 21st Century.	Exclusion	Duplicates		2017	Tjaden, NB et al.	Scientific Reports
Neglected Tropical Diseases: No Longer Someone Else's Problem.	Exclusion	Duplicates		2014		The Lancet. Infectious Diseases
A Simple Model to Predict the Potential Abundance of Mosquitoes One Month in Advance.	Exclusion	Duplicates		2019	Monaghan, AJ et al.	The American Journal of Tropical Medicine and Hygiene
Climate Change and the Spread of Mosquito-Borne Viruses in Europe.	Exclusion	Duplicates		2024	Rezza, G	Pathogens and Global Health
Differential Effects of Temperature and Mosquito Genetics Determine Transmissibility of Arboviruses by in Argentina.	Exclusion	Duplicates		2018	Ciota, AT et al.	The American Journal of Tropical Medicine and Hygiene
Investigating the Effects of Microclimate on Arboviral Kinetics in .	Exclusion	Duplicates		2024	Turner, EA et al.	Pathogens (Basel, Switzerland)
A Decade of Colonization: The Spread of the Asian Tiger Mosquito in Pennsylvania and Implications for Disease Risk	Exclusion	Duplicates		2017	Taber, ED et al.	Journal of Vector Ecology
An Agent-Based Model Driven by Tropical Rainfall to Understand the Spatio-Temporal Heterogeneity of a Chikungunya Outbreak	Exclusion	Duplicates		2014	Dommar, CJ et al.	Acta Tropica
Analysing Increasing Trends of Guillain-Barre Syndrome (GBS) and Dengue Cases in Hong Kong Using Meteorological Data	Exclusion	Duplicates		2017	Tang, XJ et al.	PLOS ONE
Assessing the Spreading Patterns of Dengue Infection and Chikungunya Fever Outbreaks in Lower Southern Thailand Using a Geographic Information System	Exclusion	Duplicates		2011	Ditsuwan, T et al.	Annals of Epidemiology
Assessment of the Probability of Autochthonous Transmission of Chikungunya Virus in Canada under Recent and Projected Climate Change	Exclusion	Duplicates		2017	Ng, V et al.	Environmental Health Perspectives
Autochthonous Chikungunya Transmission and Extreme Climate Events in Southern France	Exclusion	Duplicates		2015	Roiz, D et al.	PLOS Neglected Tropical Diseases
Behavioral, Climatic, and Environmental Risk Factors for Zika and Chikungunya Virus Infections in Rio de Janeiro, Brazil, 2015-16	Exclusion	Duplicates		2017	Fuller, TL et al.	PLOS ONE
Chikungunya Beyond the Tropics: Where and When Do We Expect Disease Transmission in Europe?	Exclusion	Duplicates		2021	Tjaden, NB et al.	Viruses-Basel
Chikungunya, Climate Change, and Human Rights	Exclusion	Duplicates		2014	Meason, B et al.	Health and Human Rights
Climate Change and the Rising Incidence of Vector-Borne Diseases Globally	Exclusion	Duplicates		2024	George, AM et al.	International Journal of Infectious Diseases
Climate Change Effects on Chikungunya Transmission in Europe: Geospatial Analysis of Vector's Climatic Suitability and Virus' Temperature Requirements	Exclusion	Duplicates		2013	Fischer, D et al.	INTERNATIONAL JOURNAL OF HEALTH GEOGRAPHICS
Climate Change Influences on Global Distributions of Dengue and Chikungunya Virus Vectors	Exclusion	Duplicates		2015	Campbell, LP et al.	International Journal of Health Geography
Climate Change, Health and Mosquito-Borne Diseases: Trends and Implications to the Pacific Region	Exclusion	Duplicates		2019	Leal, W et al.	Philosophical Transactions of the Royal Society B-Biological Sciences
Climate Patterns and Mosquito-Borne Disease Outbreaks in South and Southeast Asia	Exclusion	Duplicates		2018	Servadio, JL et al.	International Journal of Environmental Research and Public Health
Climate Teleconnections and Recent Patterns of Human and Animal Disease Outbreaks	Exclusion	Duplicates		2012	Anyamba, A et al.	PLOS Neglected Tropical Diseases
Climate-Driven Mosquito-Borne Viral Suitability Index: Measuring Risk Transmission of Dengue, Chikungunya and Zika in Mexico	Exclusion	Duplicates		2022	Carreto, C et al.	International Journal of Health Geography
Climatic and Socio-Economic Factors Supporting the Co-Circulation of Dengue, Zika and Chikungunya in Three Different Ecosystems in Colombia	Exclusion	Duplicates		2021	Morgan, J et al.	PLOS Neglected Tropical Diseases
Commonly Reported Mosquito-Borne Viruses in the United States: A Primer for Pharmacists	Exclusion	Duplicates		2024	Drwiega, EN et al.	Journal of Pharmacy Practice
Co-Occurrence of Viruses and Mosquitoes at the Vectors' Optimal Climate Range: An Underestimated Risk to Temperate Regions?	Exclusion	Duplicates		2017	Blagrove, MSC et al.	PLOS Neglected Tropical Diseases
Correlation of the Basic Reproduction Number (R0) and Eco-Environmental Variables in Colombian Municipalities with Chikungunya Outbreaks during 2014-2016	Exclusion	Duplicates		2019	Peña-García, VH et al.	PLOS Neglected Tropical Diseases
Declining Prevalence of Disease Vectors under Climate Change	Exclusion	Duplicates		2016	Escobar, LE et al.	Scientific Reports
Dengue and Chikungunya Cases Surge as Climate Change Spreads Arboviral Diseases to New Regions	Exclusion	Duplicates		2023	Taylor, L	BMJ-British Medical Journal
Detecting the Impact of Temperature on Transmission of Zika, Dengue, and Chikungunya Using Mechanistic Models	Exclusion	Duplicates		2017	Mordecai, EA et al.	PLOS Neglected Tropical Diseases
Detecting the Impacts of Humidity, Rainfall, Temperature, and Season on Chikungunya, Dengue and Zika Viruses in Aedes Albopictus Mosquitoes from Selected Sites in Cebu City, Philippines	Exclusion	Duplicates		2024	Edillo, F et al.	Virology Journal
Diurnal Temperature Range and Chikungunya Virus Infection in Invasive Mosquito Vectors	Exclusion	Duplicates		2018	Alto, BW et al.	Journal of Medical Entomology
Effect of Holding Conditions on the Detection of Chikungunya and Venezuelan Equine Encephalitis Viruses in Mosquito Pools	Exclusion	Duplicates		2016	Andrews, ES et al.	Journal of the American Mosquito Control Association
Effectiveness and Economic Assessment of Routine Larviciding for Prevention of Chikungunya and Dengue in Temperate Urban Settings in Europe	Exclusion	Duplicates		2017	Guzzetta, G et al.	PLOS Neglected Tropical Diseases
Effects of Mosquito Biology on Modeled Chikungunya Virus Invasion Potential in Florida	Exclusion	Duplicates		2020	Lord, CC et al.	Viruses-Basel
Emerging and Re-Emerging Vector-Borne Infectious Diseases and the Challenges for Control: A Review	Exclusion	Duplicates		2021	Chala, B et al.	Frontiers in Public Health
Experimental Risk Assessment for Chikungunya Virus Transmission Based on Vector Competence, Distribution and Temperature Suitability in Europe, 2018	Exclusion	Duplicates		2018	Heitmann, A et al.	Eurosurveillance
Forecasting Dengue Fever in Brazil: An Assessment of Climate Conditions	Exclusion	Duplicates		2019	Stolerman, LM et al.	PLOS ONE
Fractional Perspective Evaluation of Chikungunya Infection with Saturated Incidence Functions	Exclusion	Duplicates		2023	Jan, RS et al.	Alexandria Engineering Journal
Genetic Variability and Spatial Distribution in Small Geographic Scale of Aedes Aegypti (Diptera: Culicidae) under Different Climatic Conditions in Northeastern Brazil	Exclusion	Duplicates		2016	Steffler, LM et al.	Parasites & Vectors
High Vector Competence for Chikungunya Virus but Heavily Reduced Locomotor Activity of Aedes Albopictus from Germany at Low Temperatures	Exclusion	Duplicates		2024	Lühken, R et al.	Parasites & Vectors
Hot Temperatures Can Force Delayed Mosquito Outbreaks via Sequential Changes in Aedes Aegypti Demographic Parameters in Autocorrelated Environments	Exclusion	Duplicates		2014	Chaves, LF et al.	Acta Tropica
Impact of Climate Change and Other Factors on Emerging Arbovirus Diseases	Exclusion	Duplicates		2009	Gould, EA et al.	Transactions of the Royal Society of Tropical Medicine and Hygiene
Imported Arboviral Infections in New Zealand, 2001 to 2017: A Risk Factor for Local Transmission	Exclusion	Duplicates		2021	Ammar, SE et al.	Travel Medicine and Infectious Disease
Integrated Control Strategies for Dengue, Zika, and Chikungunya Virus Infections	Exclusion	Duplicates		2023	Côrtes, N et al.	Frontiers in Immunology
Islands as Hotspots for Emerging Mosquito-Borne Viruses: A One-Health Perspective	Exclusion	Duplicates		2019	Mavian, C et al.	Viruses-Basel
Large-Scale Modelling of the Environmentally-Driven Population Dynamics of Temperate Aedes Albopictus (Skuse)	Exclusion	Duplicates		2016	Erguler, K et al.	PLOS ONE
Leptospirosis: Molecular Trial Path and Immunopathogenesis Correlated with Dengue, Malaria and Mimetic Hemorrhagic Infections	Exclusion	Duplicates		2017	Priya, SP et al.	Acta Tropica
Lower Temperatures Reduce Type I Interferon Activity and Promote Alphaviral Arthritis	Exclusion	Duplicates		2017	Prow, NA et al.	PLOS Pathogens
Minireview: Epidemiological Impact of Arboviral Diseases in Latin American Countries, Arbovirus-Vector Interactions and Control Strategies	Exclusion	Duplicates		2021	Segura, NA et al.	Pathogens and Disease
Modeling Dynamic Introduction of Chikungunya Virus in the United States	Exclusion	Duplicates		2012	Ruiz-Moreno, D et al.	PLOS Neglected Tropical Diseases
Mosquito-Associated Viruses and Their Related Mosquitoes in West Africa	Exclusion	Duplicates		2021	Agboli, E et al.	Viruses-Basel
Ocular Manifestations of Emerging Arboviruses: Dengue Fever, Chikungunya, Zika Virus, West Nile Virus, and Yellow Fever	Exclusion	Duplicates		2018	Merle, H et al.	Journal Francais d Ophtalmologie
Pan-European Chikungunya Surveillance: Designing Risk Stratified Surveillance Zones	Exclusion	Duplicates		2009	Tilston, N et al.	International Journal of Health Geography
Persistence of Chikungunya Virus in Samples Stored at Different Temperatures	Exclusion	Duplicates		2018	Parashar, D et al.	Current Science
Re-Emergence of Chikungunya and Other Scourges: The Role of Globalization and Climate Change	Exclusion	Duplicates		2008	Rezza, G	Annali Dell Istituto Superiore Di Sanita
Reviewing Estimates of the Basic Reproduction Number for Dengue, Zika and Chikungunya across Global Climate Zones	Exclusion	Duplicates		2020	Liu, Y et al.	Environmental Research
Risk Factors for the Presence of Chikungunya and Dengue Vectors (Aedes Aegypti and Aedes Albopictus), Their Altitudinal Distribution and Climatic Determinants of Their Abundance in Central Nepal	Exclusion	Duplicates		2015	Dhimal, M et al.	PLOS Neglected Tropical Diseases
Seasonal Temperature Variation Influences Climate Suitability for Dengue, Chikungunya, and Zika Transmission	Exclusion	Duplicates		2018	Huber, JH et al.	PLOS Neglected Tropical Diseases
Simultaneous Detection and Quantitation of Chikungunya, Dengue and West Nile Viruses by Multiplex RT-PCR Assays and Dengue Virus Typing Using High Resolution Melting	Exclusion	Duplicates		2009	Naze, F et al.	Journal of Virological Methods
Spatio-Temporal Modelling of the First Chikungunya Epidemic in an Intra-Urban Setting: The Role of Socioeconomic Status, Environment and Temperature	Exclusion	Duplicates		2021	Freitas, LP et al.	PLOS Neglected Tropical Diseases
Surveillance of Aedes Aegypti Indoors and Outdoors Using Autocidal Gravid Ovitraps in South Texas during Local Transmission of Zika Virus, 2016 to 2018	Exclusion	Duplicates		2019	Martin, E et al.	Acta Tropica
Surveillance of Vector-Borne Diseases in Germany: Trends and Challenges in the View of Disease Emergence and Climate Change	Exclusion	Duplicates		2008	Jansen, A et al.	Parasitology Research
Temperature Dependent Transmission Potential Model for Chikungunya in India	Exclusion	Duplicates		2019	Kakarla, SG et al.	Science of the Total Environment
Temperature Interference on ZIKV and CHIKV Cycles in Mosquitoes and Mammalian Cells	Exclusion	Duplicates		2024	Salles, TS et al.	Pathogens
Temperature Modulates Immune Gene Expression in Mosquitoes during Arbovirus Infection	Exclusion	Duplicates		2021	Wimalasiri-Yapa, BMCR et al.	Open Biology
The Effect of Climate Change on Skin Disease in North America	Exclusion	Duplicates		2017	Kaffenberger, BH et al.	Journal of the American Academy of Dermatology
The Effects of Climate Change and Globalization on Mosquito Vectors: Evidence from Jeju Island, South Korea on the Potential for Asian Tiger Mosquito (Aedes Albopictus) Influxes and Survival from Vietnam Rather Than Japan	Exclusion	Duplicates		2013	Lee, SH et al.	PLOS ONE
The Impact of Rainfall and Temperature on the Spatial Progression of Cases during the Chikungunya Re-Emergence in Thailand in 2008-2009	Exclusion	Duplicates		2016	Chadsuthi, S et al.	Transactions of the Royal Society of Tropical Medicine and Hygiene
The New European Invader Aedes (Finlaya) Koreicus: A Potential Vector of Chikungunya Virus	Exclusion	Duplicates		2018	Ciocchetta, S et al.	Pathogens and Global Health
The Role of Environmental Variables on Aedes Albopictus Biology and Chikungunya Epidemiology	Exclusion	Duplicates		2013	Waldock, J et al.	Pathogens and Global Health
The Spread of Zika and the Potential for Global Arbovirus Syndemics	Exclusion	Duplicates		2017	Singer, M	Global Public Health
The Surveillance of Chikungunya Virus in a Temperate Climate: Challenges and Possible Solutions from the Experience of Lazio Region, Italy	Exclusion	Duplicates		2018	Vairo, F et al.	Viruses-Basel
The Threat of Mosquito-Borne Arboviral Disease in Spain: A Bibliographic Review	Exclusion	Duplicates		2022	Laycock, T et al.	Medicina Clinica
Three-Way Interactions between Mosquito Population, Viral Strain and Temperature Underlying Chikungunya Virus Transmission Potential	Exclusion	Duplicates		2014	Zouache, K et al.	Proceedings of the Royal Society B-Biological Sciences
Towards a Thermodynamic Mechanistic Model for the Effect of Temperature on Arthropod Vector Competence for Transmission of Arboviruses	Exclusion	Duplicates		2019	Gale, P	Microbial Risk Analysis
Transmission Dynamics of Dengue and Chikungunya in a Changing Climate: Do We Understand the Eco-Evolutionary Response?	Exclusion	Duplicates		2020	Tozan, Y et al.	Expert Review of Anti-Infective Therapy
Transmission Potential of Chikungunya Virus and Control Measures: The Case of Italy	Exclusion	Duplicates		2011	Poletti, P et al.	PLOS ONE
Travel Distance and Human Movement Predict Paths of Emergence and Spatial Spread of Chikungunya in Thailand	Exclusion	Duplicates		2018	Chadsuthi, S et al.	Epidemiology and Infection
Tropical Ophthalmology. Intraocular Inflammation Caused by "New" Infectious Pathogens and Travel-Related Infections	Exclusion	Duplicates		2016	Pleyer, U et al.	Ophthalmologe
Unexpected Arboviruses Found in an Epidemiological Surveillance of Acute Tropical Febrile Syndrome in the Department of Meta, Eastern Colombia	Exclusion	Duplicates		2024	Sánchez-Lerma, L et al.	Journal of Infection and Public Health
Using Big Data to Monitor the Introduction and Spread of Chikungunya, Europe, 2017	Exclusion	Duplicates		2019	Rocklöv, J et al.	Emerging Infectious Diseases
Vector Competence of Aedes Aegypti in Transmitting Chikungunya Virus: Effects and Implications of Extrinsic Incubation Temperature on Dissemination and Infection Rates	Exclusion	Duplicates		2016	Mbaika, S et al.	Virology Journal
Vector Competence of Populations of Aedes Aegypti from Three Distinct Cities in Kenya for Chikungunya Virus	Exclusion	Duplicates		2017	Agha, SB et al.	PLOS Neglected Tropical Diseases
Waiting for Chikungunya Fever in Argentina: Spatio-Temporal Risk Maps	Exclusion	Duplicates		2015	Carbajo, AE et al.	Memorias Do Instituto Oswaldo Cruz
What Sounds like Aedes, Acts like Aedes, But Is Not Aedes? Lessons from Dengue Virus Control for the Management of Invasive Anopheles	Exclusion	Duplicates		2023	Allan, R et al.	Lancet Global Health
Zika and Chikungunya in Europe 2100-A GIS Based Model for Risk Estimation	Exclusion	Duplicates		2024	Kronen, J et al.	Travel Medicine and Infectious Disease
Zika and Chikungunya: Mosquito-Borne Viruses in a Changing World	Exclusion	Duplicates		2017	Shragai, T et al.	Annals of the New York Academy of Sciences
Chikungunya Fever	Exclusion	Duplicates		2023	Bartholomeeusen, K et al.	Nat Rev Dis Primers
A Review On Chikungunya Virus Epidemiology, Pathogenesis And Current Vaccine Development	Exclusion	Duplicates		2022	de Lima Cavalcanti, TYV et al.	Viruses
Integrated Control Strategies For Dengue, Zika, And Chikungunya Virus Infections	Exclusion	Duplicates		2023	Côrtes, N et al.	Front Immunol
Arboviruses: A Family On The Move	Exclusion	Duplicates		2018	Young, PR	Adv Exp Med Biol
Chikungunya Virus Infection: An Overview	Exclusion	Duplicates		2013	Caglioti, C et al.	New Microbiol
Present and Future Arboviral Threats	Exclusion	Duplicates		2010	Weaver, SC et al.	Antiviral Res
Detection of Dengue Virus and Chikungunya Virus in Wastewater in Portugal: An Exploratory Surveillance Study	Exclusion	Duplicates		2024	Monteiro, S et al.	Lancet Microbe
Alphavirus NsP3 Organizes into Tubular Scaffolds Essential for Infection and the Cytoplasmic Granule Architecture	Exclusion	Duplicates		2024	Kril, V et al.	Nat Commun
Viral Exanthems	Exclusion	Duplicates		2015	Keighley, CL et al.	Curr Opin Infect Dis
Emerging Infectious Encephalitides	Exclusion	Duplicates		2021	Venkatesan, A	Curr Opin Neurol
Temperature Interference On ZIKV And CHIKV Cycles In Mosquitoes and Mammalian Cells	Exclusion	Duplicates		2024	Salles, TS et al.	Pathogens
A Review Targeting The Infection By CHIKV Using Computational and Experimental Approaches	Exclusion	Duplicates		2022	Kumar, D et al.	J Biomol Struct Dyn
The Antiviral Effects of Heat-Killed Lactococcus Lactis Strain Plasma against Dengue, Chikungunya, and Zika Viruses in Humans by Upregulating the IFN-α Signaling Pathway	Exclusion	Duplicates		2024	Low, ZX et al.	Microorganisms
Trends in Imported Infections among Migrants and Travellers to Spain: A Decade of Analysis through the +Redivi Network (2012-2022)	Exclusion	Duplicates		2024	Alkaissy, Y et al.	J Travel Med
Unexpected Arboviruses Found in an Epidemiological Surveillance of Acute Tropical Febrile Syndrome in The Department of Meta, Eastern Colombia	Exclusion	Duplicates		2024	Sánchez-Lerma, L et al.	J Infect Public Health
Chikungunya: Risks for Travellers	Exclusion	Duplicates		2023	Simon, F et al.	J Travel Med
Arboviral Diseases and Poverty in Alabama, 2007-2017	Exclusion	Duplicates		2021	Bisanzio, D et al.	PLoS Negl Trop Dis
Chikungunya Virus Infection Alters Expression of MicroRNAs Involved in Cellular Proliferation, Immune Response and Apoptosis	Exclusion	Duplicates		2015	Sharma, A et al.	Intervirology
Excellent Capability for Molecular Detection of Aedes-Borne Dengue, Zika, and Chikungunya Viruses but with a Need for Increased Capacity for Yellow Fever and Japanese Encephalitis Viruses: An External Quality Assessment in 36 European Laboratories	Exclusion	Duplicates		2025	Presser, LD et al.	J Clin Microbiol
The Origin and Continuing Adaptive Evolution of Chikungunya Virus	Exclusion	Duplicates		2022	Hakim, MS et al.	Arch Virol
The Research Progress of Chikungunya Fever	Exclusion	Duplicates		2022	Cai, L et al.	Front Public Health
Chikungunya, Climate Change, and Human Rights	Exclusion	Duplicates		2014	Meason, B et al.	Health Hum Rights
Effect of Climate Change on Vector-Borne Disease Risk in the UK	Exclusion	Duplicates		2015	Medlock, JM et al.	Lancet Infect Dis
Dengue and Chikungunya: Long-Distance Spread and Outbreaks in Naive Areas	Exclusion	Duplicates		2014	Rezza, G	Pathog Glob Health
Estimating the Impact of Consecutive Blood Meals on Vector Competence of Aedes Albopictus for Chikungunya Virus	Exclusion	Duplicates		2023	Veronesi, E et al.	Pathogens
The Current Status of Arboviruses With Major Epidemiological Significance in Europe	Exclusion	Duplicates		2024	de la Calle-prieto, F et al.	Enferm Infecc Microbiol Clin (Engl Ed)
Chikungunya Vaccines: An Update in 2023	Exclusion	Duplicates		2023	Roongaraya, P et al.	Asian Pac J Allergy Immunol
Ecological Niche Modeling of Aedes and Culex Mosquitoes: A Risk Map for Chikungunya and West Nile Viruses in Zambia	Exclusion	Duplicates		2023	Velu, RM et al.	Viruses
Zika Virus Mosquito Vectors: Competence, Biology, and Vector Control	Exclusion	Duplicates		2017	Kauffman, EB et al.	J Infect Dis
Spatio-Temporal Dynamics of Three Diseases Caused by Aedes-Borne Arboviruses in Mexico	Exclusion	Duplicates		2022	Dong, B et al.	Commun Med (Lond)
Climate Change Influences on Global Distributions of Dengue and Chikungunya Virus Vectors	Exclusion	Duplicates		2015	Campbell, LP et al.	Philos Trans R Soc Lond B Biol Sci
The Spread of Mosquito-Borne Viruses in Modern Times: A Spatio-Temporal Analysis of Dengue and Chikungunya	Exclusion	Duplicates		2018	Rossi, G et al.	Spat Spatiotemporal Epidemiol
Development and Pre-Clinical Evaluation of a Zika Virus Diagnostic for Low Resource Settings	Exclusion	Duplicates		2023	Balea, R et al.	Front Microbiol
Investigating the Etiology of Acute Febrile Illness: A Prospective Clinic-Based Study in Uganda	Exclusion	Duplicates		2023	Kigozi, BK et al.	BMC Infect Dis
Entomological Characterization of Aedes Mosquitoes and Arbovirus Detection in Ibagué, a Colombian City With Co-Circulation of Zika, Dengue and Chikungunya Viruses	Exclusion	Duplicates		2021	Carrasquilla, MC et al.	Parasit Vectors
Potential Impact of Climate Change on Emerging Vector-Borne and Other Infections in the UK	Exclusion	Duplicates		2017	Baylis, M	Environ Health
A Multiplex PCR Assay for Six Aedini Species, Including Aedes Albopictus	Exclusion	Duplicates		2021	Bang, WJ et al.	Parasit Vectors
Climate Change and Vector-Borne Diseases: A Multi-Omics Approach of Temperature-Induced Changes in the Mosquito	Exclusion	Duplicates		2023	Bellone, R et al.	J Travel Med
Chikungunya Vaccine Candidate Is Highly Attenuated and Protects Nonhuman Primates Against Telemetrically Monitored Disease Following a Single Dose	Exclusion	Duplicates		2014	Roy, CJ et al.	J Infect Dis
Lower Temperatures Reduce Type I Interferon Activity and Promote Alphaviral Arthritis	Exclusion	Duplicates		2017	Prow, NA et al.	PLoS Pathog
Chikungunya Virus Exposure Partially Cross-Protects Against Mayaro Virus Infection in Mice	Exclusion	Duplicates		2021	Fumagalli, MJ et al.	J Virol
Emerging Arboviruses and Public Health Challenges in Brazil	Exclusion	Duplicates		2016	Lima-Camara, TN	Rev Saude Publica
Application of Multiple Omics and Network Projection Analyses to Drug Repositioning for Pathogenic Mosquito-Borne Viruses	Exclusion	Duplicates		2021	Amemiya, T et al.	Sci Rep
Medically Significant Vector-Borne Viral Diseases in Iran	Exclusion	Duplicates		2023	Paquette, Sarah-Jo et al.	Microorganisms
Temperature Tolerance and Inactivation of Chikungunya Virus	Exclusion	Duplicates		2015	Huang, YJ et al.	Vector Borne Zoonotic Dis
NsP4 Is a Major Determinant of Alphavirus Replicase Activity and Template Selectivity	Exclusion	Duplicates		2021	Lello, LS et al.	J Virol
Zika Virus and Temperature Modulate Elizabethkingia Anophelis in Aedes Albopictus	Exclusion	Duplicates		2021	Onyango, MG et al.	Parasit Vectors
Chikungunya: An Unexpected Emergence in Europe	Exclusion	Duplicates		2016	Amraoui, F et al.	Curr Opin Virol
Nowcasting the Spread of Chikungunya Virus in the Americas	Exclusion	Duplicates		2014	Johansson, MA et al.	PLoS One
Development and Evaluation of a SYBR Green-Based Real-Time Multiplex RT-PCR Assay for Simultaneous Detection and Serotyping of Dengue and Chikungunya Viruses	Exclusion	Duplicates		2015	Chen, H et al.	J Mol Diagn
Chikungunya Seroprevalence, Force of Infection, and Prevalence of Chronic Disability After Infection in Endemic and Epidemic Settings: A Systematic Review, Meta-Analysis, and Modelling Study	Exclusion	Duplicates		2024	Kang, H et al.	Lancet Infect Dis
Promising Inhibitors of Nsp2 of CHIKV Using Molecular Docking and Temperature-Dependent Molecular Dynamics Simulations	Exclusion	Duplicates		2022	Meena, MK et al.	J Biomol Struct Dyn
Diurnal Temperature Range and Chikungunya Virus Infection in Invasive Mosquito Vectors	Exclusion	Duplicates		2018	Alto, BW et al.	J Med Entomol
Role of Arbovirus Infection in Arthritogenic Pain Manifestation-A Systematic Review	Exclusion	Duplicates		2022	de Carvalho Cardoso, R et al.	Trop Med Infect Dis
Prevalence of Flavivirus and Alphavirus in Bats Captured in the State of Yucatan, Southeastern Mexico	Exclusion	Duplicates		2024	Yeh-Gorocica, A et al.	One Health
Virus-Specific Thermostability and Heat Inactivation Profiles of Alphaviruses	Exclusion	Duplicates		2016	Park, SL et al.	J Virol Methods
Lineage Divergence and Vector-Specific Adaptation Have Driven Chikungunya Virus Onto Multiple Adaptive Landscapes	Exclusion	Duplicates		2021	Chen, R et al.	mBio
Factors Related to Aedes Aegypti (Diptera: Culicidae) Populations and Temperature Determine Differences on Life-History Traits With Regional Implications in Disease Transmission	Exclusion	Duplicates		2018	Muttis, E et al.	J Med Entomol
Potential Nosocomial Infections by the Zika and Chikungunya Viruses in Public Health Facilities in the Metropolitan Area of Recife, Brazil	Exclusion	Duplicates		2022	Krokovsky, L et al.	Trop Med Infect Dis
Emerging and Re-Emerging Viruses Affecting the Nervous System	Exclusion	Duplicates		2019	Meyding-Lamadé, U et al.	Neurol Res Pract
Influence of Mosquito-Borne Biological Agents on Health Risks Among Soldiers and Military Personnel	Exclusion	Duplicates		2023	Gajda, E et al.	Ann Agric Environ Med
The New European Invader Aedes (Finlaya) Koreicus: A Potential Vector of Chikungunya Virus	Exclusion	Duplicates		2018	Ciocchetta, S et al.	Pathog Glob Health
Chikungunya Virus Asian Lineage Infection in the Amazon Region Is Maintained by Asiatic and Caribbean-Introduced Variants	Exclusion	Duplicates		2022	de Oliveira Ribeiro, G et al.	Viruses
Evolution and Emergence of Pathogenic Viruses: Past, Present, and Future	Exclusion	Duplicates		2017	Parvez, MK et al.	Intervirology
Dengue and Chikungunya: Future Threats for Northern Europe?	Exclusion	Duplicates		2024	Laverdeur, J et al.	Front Epidemiol
Immune Response to Chikungunya Virus: Sex as a Biological Variable and Implications for Natural Delivery via the Mosquito	Exclusion	Duplicates		2023	Taylor, M et al.	Viruses
The Efficacy of the Interferon Alpha/Beta Response Versus Arboviruses Is Temperature Dependent	Exclusion	Duplicates		2018	Lane, WC et al.	mBio
Developing Vaccines Against Epidemic-Prone Emerging Infectious Diseases	Exclusion	Duplicates		2020	Bernasconi, V et al.	Bundesgesundheitsblatt Gesundheitsforschung Gesundheitsschutz
How Myeloid Cells Contribute to the Pathogenesis of Prominent Emerging Zoonotic Diseases	Exclusion	Duplicates		2018	Supramaniam, A et al.	J Gen Virol
Hematologic Parameters and Viral Status for Zika, Chikungunya, Bluetongue, and Epizootic Hemorrhagic Disease in White-Tailed Deer (Odocoileus Virginianus) on St. John, US Virgin Islands	Exclusion	Duplicates		2018	Reuter, JD et al.	J Wildl Dis
El Niño Southern Oscillation (ENSO) Effects on Local Weather, Arboviral Diseases, and Dynamics of Managed and Unmanaged Populations of Aedes Aegypti (Diptera: Culicidae) in Puerto Rico	Exclusion	Duplicates		2023	Barrera, R et al.	J Med Entomol
Establishment of an Alphavirus-Specific Neutralization Assay to Distinguish Infections With Different Members of the Semliki Forest Complex	Exclusion	Duplicates		2019	Henss, L et al.	Viruses
Impact of Drought on Vector-Borne Diseases--How Does One Manage the Risk?	Exclusion	Duplicates		2014	Brown, L et al.	Public Health
Impact of Temperature on Dengue and Chikungunya Transmission by the Mosquito Aedes Albopictus	Exclusion	Duplicates		2022	Mercier, A et al.	Sci Rep
Selection of DNA Aptamers Against Chikungunya Virus Envelope 2 Protein and Their Application in Sandwich ELASA	Exclusion	Duplicates		2025	Andrew, A et al.	Talanta
Interactions Between Seasonal Temperature Variation and Temporal Synchrony Drive Increased Arbovirus Co-Infection Incidence	Exclusion	Duplicates		2022	Poterek, ML et al.	R Soc Open Sci
A Scoping Review of Published Literature on Chikungunya Virus	Exclusion	Duplicates		2018	Mascarenhas, M et al.	PLoS One
Emerging Vector-Borne Zoonoses: Eco-Epidemiology and Public Health Implications in India	Exclusion	Duplicates		2014	Dhiman, RC	Front Public Health
The Silent Invaders: Oropouche and Melao Viruses, Causes of Increased Public Health Risks for the Americas	Exclusion	Duplicates		2024	Douglas, KO	Infect Dis (Lond)
Aedes-Chikungunya Virus Interaction: Key Role of Vector Midguts Microbiota and Its Saliva in the Host Infection	Exclusion	Duplicates		2019	Monteiro, VVS et al.	Front Microbiol
Functional and Structural Characterization of the Chikungunya Virus Translational Recoding Signals	Exclusion	Duplicates		2018	Kendra, JA et al.	J Biol Chem
Chikungunya Virus Transmission at Low Temperature by Aedes Albopictus Mosquitoes	Exclusion	Duplicates		2019	Wimalasiri-Yapa, BMCR et al.	Pathogens
Environmental Drivers, Climate Change and Emergent Diseases Transmitted by Mosquitoes and Their Vectors in Southern Europe: A Systematic Review	Exclusion	Duplicates		2020	Brugueras, S et al.	Environ Res
Ocular Manifestations of Emerging Arboviruses: Dengue Fever, Chikungunya, Zika Virus, West Nile Virus, and Yellow Fever	Exclusion	Duplicates		2018	Merle, H et al.	J Fr Ophtalmol
Intertwined Arbovirus Transmission Activity: Reassessing the Transmission Cycle Paradigm	Exclusion	Duplicates		2012	Diaz, LA et al.	Front Physiol
Epidemiology of Chikungunya in the Americas	Exclusion	Duplicates		2016	Yactayo, S et al.	J Infect Dis
Importation of Dengue, Zika and Chikungunya Infections in Europe: The Current Situation in Greece	Exclusion	Duplicates		2020	Emmanouil, M et al.	New Microbes New Infect
Effects of the Environmental Temperature on Aedes Aegypti and Aedes Albopictus Mosquitoes: A Review	Exclusion	Duplicates		2018	Reinhold, JM et al.	Insects
Chikungunya and Dengue Autochthonous Cases in Europe, 2007-2012	Exclusion	Duplicates		2013	Tomasello, D et al.	Travel Med Infect Dis
Reliable Serological Testing for the Diagnosis of Emerging Infectious Diseases	Exclusion	Duplicates		2018	Ohst, C et al.	Adv Exp Med Biol
Chikungunya Virus Infection: Review Through an Epidemic	Exclusion	Duplicates		2006	Pialoux, G et al.	Med Mal Infect
Prevention of Vector-Borne Diseases in Italy	Exclusion	Duplicates		2018	D'Al, GL et al.	Ig Sanita Pubbl
Immunogenicity and Efficacy of a Measles Virus-Vectored Chikungunya Vaccine in Nonhuman Primates	Exclusion	Duplicates		2019	Rossi, SL et al.	J Infect Dis
Impact of Climate and Mosquito Vector Abundance on Sylvatic Arbovirus Circulation Dynamics in Senegal	Exclusion	Duplicates		2015	Althouse, BM et al.	Am J Trop Med Hyg
Development of Vaccines Against Emerging Mosquito-Vectored Arbovirus Infections	Exclusion	Duplicates		2024	Principi, N et al.	Vaccines (Basel)
Review on Main Arboviruses Circulating on French Guiana, An Ultra-Peripheral European Region in South America	Exclusion	Duplicates		2023	Bonifay, T et al.	Viruses
The Surveillance of Four Mosquito-Borne Diseases in International Travelers Arriving at Guangzhou Baiyun International Airport, China, 2016-2017	Exclusion	Duplicates		2019	Feng, X et al.	Travel Med Infect Dis
The Issue of Climate Change and the Spread of Tropical Diseases in Europe and Italy: Vector Biology, Disease Transmission, Genome-Based Monitoring and Public Health Implications	Exclusion	Duplicates		2025	Pavia, G et al.	Infect Dis (Lond)
Application of a Nonpaper Based Matrix to Preserve Chikungunya Virus Infectivity at Ambient Temperature	Exclusion	Duplicates		2018	Park, SL et al.	Vector Borne Zoonotic Dis
Transovarial Transmission of Mosquito-Borne Viruses: A Systematic Review	Exclusion	Duplicates		2023	Janjoter, S et al.	Front Cell Infect Microbiol
Potential Global Distribution of the Invasive Mosquito Aedes Koreicus Under a Changing Climate	Exclusion	Duplicates		2023	Liu, Q et al.	Trop Med Infect Dis
Multidisciplinary Approach for Surveillance and Risk Identification of Yellow Fever and Other Arboviruses in Colombia	Exclusion	Duplicates		2022	Mantilla-Granados, JS et al.	One Health
Endogenous Non-Retroviral Elements in Genomes of Aedes Mosquitoes and Vector Competence	Exclusion	Duplicates		2019	Houé, V et al.	Emerg Microbes Infect
1,3-Thiazolbenzamide Derivatives as Chikungunya Virus NsP2 Protease Inhibitors	Exclusion	Duplicates		2021	Ivanova, L et al.	ACS Omega
Climate Change and Vector-Borne Disease-Significance for Intensive Care and Emergency Medicine	Exclusion	Duplicates		2025	Domdey, AJ et al.	Med Klin Intensivmed Notfmed
Chikungunya Virus Transmission Potential by Local Aedes Mosquitoes in the Americas and Europe	Exclusion	Duplicates		2015	Vega-Rúa, A et al.	PLoS Negl Trop Dis
Emerging and Re-Emerging Arboviral Diseases in Southeast Asia	Exclusion	Duplicates		2013	Dash, AP et al.	J Vector Borne Dis
The Surveillance of Chikungunya Virus in a Temperate Climate: Challenges and Possible Solutions from the Experience of Lazio Region, Italy	Exclusion	Duplicates		2018	Vairo, F et al.	Viruses
Environmental and Social Change Drive the Explosive Emergence of Zika Virus in the Americas	Exclusion	Duplicates		2017	Ali, S et al.	PLoS Negl Trop Dis
Epidemiological Profile of Arboviruses in Two Different Scenarios: Dengue Circulation vs. Dengue, Chikungunya and Zika Co-Circulation	Exclusion	Duplicates		2023	Farias, PCS et al.	BMC Infect Dis
A Bayesian Spatiotemporal Approach to Modelling Arboviral Diseases in Mexico	Exclusion	Duplicates		2023	Bukhari, MH et al.	Trans R Soc Trop Med Hyg
Analysing Increasing Trends of Guillain-Barré Syndrome (GBS) and Dengue Cases in Hong Kong Using Meteorological Data	Exclusion	Duplicates		2017	Tang, X et al.	PLoS One
Research Progress Toward the Influence of Mosquito Salivary Proteins on the Transmission of Mosquito-Borne Viruses	Exclusion	Duplicates		2024	Wang, ZY et al.	Insect Sci
Temperature Modulates Immune Gene Expression in Mosquitoes During Arbovirus Infection	Exclusion	Duplicates		2021	Wimalasiri-Yapa, BMCR et al.	Open Biol
Impact of Climate Change and Other Factors on Emerging Arbovirus Diseases	Exclusion	Duplicates		2009	Gould, EA et al.	Trans R Soc Trop Med Hyg
Harnessing Dengue Rapid Diagnostic Tests for the Combined Surveillance of Dengue, Zika, and Chikungunya Viruses in Laos	Exclusion	Duplicates		2020	Vongsouvath, M et al.	Am J Trop Med Hyg
Minireview: Epidemiological Impact of Arboviral Diseases in Latin American Countries, Arbovirus-Vector Interactions and Control Strategies	Exclusion	Duplicates		2021	Segura, NA et al.	Pathog Dis
The Mosquito Electrocuting Trap as an Exposure-Free Method for Measuring Human-Biting Rates by Aedes Mosquito Vectors	Exclusion	Duplicates		2020	Ortega-López, LD et al.	Parasit Vectors
Transmission Potential of Chikungunya Virus and Control Measures: The Case of Italy	Exclusion	Duplicates		2011	Poletti, P et al.	PLoS One
The Potential for the Establishment of New Arbovirus Transmission Cycles in Europe	Exclusion	Duplicates		2015	Higgs, S et al.	Trans R Soc Trop Med Hyg
Vector Competence of Aedes Bromeliae and Aedes Vitattus Mosquito Populations From Kenya for Chikungunya Virus	Exclusion	Duplicates		2018	Mulwa, F et al.	PLoS Negl Trop Dis
Stabilization of a Broadly Neutralizing Anti-Chikungunya Virus Single Domain Antibody	Exclusion	Duplicates		2021	Liu, JL et al.	Front Med (Lausanne)
Magnetic Multiplex Loop Mediated Isothermal Amplification (MM-LAMP) Technique for Simultaneous Detection of Dengue and Chikungunya Virus	Exclusion	Duplicates		2022	Kumar, S et al.	J Virol Methods
TLR4 Is One of the Receptors for Chikungunya Virus Envelope Protein E2 and Regulates Virus Induced Pro-Inflammatory Responses in Host Macrophages	Exclusion	Duplicates		2023	Mahish, C et al.	Front Immunol
Three-Way Interactions Between Mosquito Population, Viral Strain and Temperature Underlying Chikungunya Virus Transmission Potential	Exclusion	Duplicates		2014	Zouache, K et al.	Proc Biol Sci
Zebrafish as a Model Organism for Virus Disease Research: Current Status and Future Directions	Exclusion	Duplicates		2024	Fajar, S et al.	Heliyon
Environmental Changes and the Impact on the Human Infections by Dengue, Chikungunya and Zika Viruses in Northern Brazil, 2010-2019	Exclusion	Duplicates		2022	Marinho, RDSS et al.	Int J Environ Res Public Health
Chikungunya Virus: Emerging Targets and New Opportunities for Medicinal Chemistry	Exclusion	Duplicates		2014	Rashad, AA et al.	J Med Chem
Development of Disposable Electrode for the Detection of Mosquito-Borne Viruses	Exclusion	Duplicates		2023	Nasrin, F et al.	Biotechnol J
Identifying Knowledge Gaps Through the Systematic Review of Temperature-Driven Variability in the Competence of Aedes Aegypti and Ae. Albopictus for Chikungunya Virus	Exclusion	Duplicates		2023	Christofferson, RC et al.	Pathogens
Persistence of Chikungunya ECSA Genotype and Local Outbreak in an Upper Medium Class Neighborhood in Northeast Brazil	Exclusion	Duplicates		2020	Goes De Jesus, J et al.	PLoS One
How Habitat Factors Affect an Aedes Mosquitoes Driven Outbreak at Temperate Latitudes: The Case of the Chikungunya Virus in Italy	Exclusion	Duplicates		2023	Solimini, A et al.	PLoS Negl Trop Dis
Seroepidemiology of Selected Arboviruses in Febrile Patients Visiting Selected Health Facilities in the Lake/River Basin Areas of Lake Baringo, Lake Naivasha, and Tana River, Kenya	Exclusion	Duplicates		2015	Tigoi, C et al.	Vector Borne Zoonotic Dis
Arctigenin from Arctium Lappa L. Inhibits Chikungunya Virus by Affecting Its Entry and Replication	Exclusion	Duplicates		2024	Shukla, S et al.	Phytomedicine
Individual and Contextual Risk Factors for Chikungunya Virus Infection: The SEROCHIK Cross-Sectional Population-Based Study	Exclusion	Duplicates		2018	Fred, A et al.	Epidemiol Infect
Climate Changes, Environment and Infection: Facts, Scenarios and Growing Awareness From the Public Health Community Within Europe	Exclusion	Duplicates		2011	Bezirtzoglou, C et al.	Anaerobe
Introduction of Invasive Mosquito Species Into Europe and Prospects for Arbovirus Transmission and Vector Control in an Era of Globalization	Exclusion	Duplicates		2023	Lühken, R et al.	Infect Dis Poverty
The Early Warning and Response System (EWARS-TDR) for Dengue Outbreaks: Can It Also Be Applied to Chikungunya and Zika Outbreak Warning?	Exclusion	Duplicates		2022	Cardenas, R et al.	BMC Infect Dis
Optimization of Cationic (Q)-Paper for Detection of Arboviruses in Infected Mosquitoes	Exclusion	Duplicates		2018	Glushakova, LG et al.	J Virol Methods
Strengthening Preparedness for Arbovirus Infections in Mediterranean and Black Sea Countries: A Conceptual Framework to Assess Integrated Surveillance in the Context of the One Health Strategy	Exclusion	Duplicates		2018	Dente, MG et al.	Int J Environ Res Public Health
Chikungunya Infection: De-Linking Replication From Symptomatology Reveals the Central Role of Muscle	Exclusion	Duplicates		2020	Moscona, A	J Clin Invest
High Vector Competence for Chikungunya Virus but Heavily Reduced Locomotor Activity of Aedes Albopictus From Germany at Low Temperatures	Exclusion	Duplicates		2024	Lühken, R et al.	Parasit Vectors
Emerging Viral Diseases in Europe	Exclusion	Duplicates		2012	Löbermann, M et al.	Dtsch Med Wochenschr
Targeted In Vitro Gene Silencing of E2 and nsP1 Genes of Chikungunya Virus by Biocompatible Zeolitic Imidazolate Framework	Exclusion	Duplicates		2022	Tagore, R et al.	Front Bioeng Biotechnol
Effect of Holding Conditions on the Detection of Chikungunya and Venezuelan Equine Encephalitis Viruses in Mosquito Pools	Exclusion	Duplicates		2016	Andrews, E et al.	J Am Mosq Control Assoc
Excess Deaths Associated With the 2014 Chikungunya Epidemic in Jamaica	Exclusion	Duplicates		2019	Freitas, A et al.	Pathog Glob Health
Temperature Dependent Transmission Potential Model for Chikungunya in India	Exclusion	Duplicates		2019	Kakarla, SG et al.	Sci Total Environ
Biogeography of the Two Major Arbovirus Mosquito Vectors, Aedes Aegypti and Aedes Albopictus (Diptera, Culicidae), in Madagascar	Exclusion	Duplicates		2012	Raharimalala, FN et al.	Parasit Vectors
Arboviral Diseases and Malaria in Australia, 2011-12: Annual Report of the National Arbovirus and Malaria Advisory Committee	Exclusion	Duplicates		2014	Knope, KE et al.	Commun Dis Intell Q Rep
Vector Competence of the Invasive Mosquito Species Aedes Koreicus for Arboviruses and Interference With a Novel Insect Specific Virus	Exclusion	Duplicates		2021	Jansen, S et al.	Viruses
Behavioral, Climatic, and Environmental Risk Factors for Zika and Chikungunya Virus Infections in Rio de Janeiro, Brazil, 2015-16	Exclusion	Duplicates		2017	Fuller, TL et al.	PLoS One
Dogs (Canis Familiaris) as Sentinels for Human Infectious Disease and Application to Canadian Populations: A Systematic Review	Exclusion	Duplicates		2018	Bowser, NH et al.	Vet Sci
Application of Multiplex Realtime PCR Detection for Hemorrhagic Fever Syndrome Viruses	Exclusion	Duplicates		2023	Choi, Y et al.	J Infect Public Health
High Incidence of Zika Virus Infection Detected in Plasma and Cervical Cytology Specimens From Pregnant Women in Guayaquil, Ecuador	Exclusion	Duplicates		2017	Zambrano, H et al.	Am J Reprod Immunol
Larval Environmental Temperature and the Susceptibility of Aedes Albopictus Skuse (Diptera: Culicidae) to Chikungunya Virus	Exclusion	Duplicates		2010	Westbrook, CJ et al.	Vector Borne Zoonotic Dis
Selected Arboviral Diseases Imported to Poland - Current State of Knowledge and Perspectives for Research	Exclusion	Duplicates		2019	Kuna, A et al.	Ann Agric Environ Med
Explorations on the Antiviral Potential of Zinc and Magnesium Salts Against Chikungunya Virus: Implications for Therapeutics	Exclusion	Duplicates		2024	Davuluri, KS et al.	Front Cell Infect Microbiol
Experimental Risk Assessment for Chikungunya Virus Transmission Based on Vector Competence, Distribution and Temperature Suitability in Europe, 2018	Exclusion	Duplicates		2018	Heitmann, A et al.	Euro Surveill
A Neutralization Assay for Chikungunya Virus Infections in a Multiplex Format	Exclusion	Duplicates		2014	Weber, C et al.	J Virol Methods
Vector Competence of Populations of Aedes Aegypti From Three Distinct Cities in Kenya for Chikungunya Virus	Exclusion	Duplicates		2017	Agha, SB et al.	PLoS Negl Trop Dis
Effects of Mosquito Biology on Modeled Chikungunya Virus Invasion Potential in Florida	Exclusion	Duplicates		2020	Lord, CC et al.	Viruses
The Impact of Rainfall and Temperature on the Spatial Progression of Cases During the Chikungunya Re-Emergence in Thailand in 2008-2009	Exclusion	Duplicates		2016	Chadsuthi, S et al.	Trans R Soc Trop Med Hyg
Identification and Characterization of New Potent Inhibitors of Dengue Virus NS5 Proteinase From Andrographis Paniculata Supercritical Extracts on in Animal Cell Culture and in Silico Approaches	Exclusion	Duplicates		2021	Kaushik, S et al.	J Ethnopharmacol
Detecting the Impacts of Humidity, Rainfall, Temperature, and Season on Chikungunya, Dengue and Zika Viruses in Aedes Albopictus Mosquitoes From Selected Sites in Cebu City, Philippines	Exclusion	Duplicates		2024	Edillo, F et al.	Virol J
Assessment of the Probability of Autochthonous Transmission of Chikungunya Virus in Canada Under Recent and Projected Climate Change	Exclusion	Duplicates		2017	Ng, V et al.	Environ Health Perspect
Seroprevalence of Asian Lineage Chikungunya Virus Infection on Saint Martin Island, 7 Months After the 2013 Emergence	Exclusion	Duplicates		2016	Gay, N et al.	Am J Trop Med Hyg
Threats of Zika Virus Transmission for Asia and Its Hindu-Kush Himalayan Region	Exclusion	Duplicates		2018	Dhimal, M et al.	Infect Dis Poverty
Vector Competence of New Zealand Mosquitoes for Selected Arboviruses	Exclusion	Duplicates		2011	Kramer, LD et al.	Am J Trop Med Hyg
[Tropical Ophthalmology : Intraocular Inflammation Caused by "New" Infectious Pathogens and Travel-Related Infections]	Exclusion	Duplicates		2016	Pleyer, U et al.	Ophthalmologe
Zika and Chikungunya in Europe 2100 - A GIS Based Model for Risk Estimation	Exclusion	Duplicates		2024	Kronen, J et al.	Travel Med Infect Dis
Travel Distance and Human Movement Predict Paths of Emergence and Spatial Spread of Chikungunya in Thailand	Exclusion	Duplicates		2018	Chadsuthi, S et al.	Epidemiol Infect
Risk Factors for the Presence of Chikungunya and Dengue Vectors (Aedes Aegypti and Aedes Albopictus), Their Altitudinal Distribution and Climatic Determinants of Their Abundance in Central Nepal	Exclusion	Duplicates		2015	Dhimal, M et al.	PLoS Negl Trop Dis
Testing of Visual and Chemical Attractants in Correlation With the Development and Field Evaluation of an Autodissemination Station for the Suppression of Aedes Aegypti and Aedes Albopictus in Florida	Exclusion	Duplicates		2016	Kartzinel, MA et al.	J Am Mosq Control Assoc
Distinct New York City Aedes Albopictus Mosquito Populations Display Differences in Salivary Gland Protein D7 Diversity and Chikungunya Virus Replication	Exclusion	Duplicates		2020	Kaczmarek, ME et al.	Viruses
Zika Without Symptoms in Returning Travellers: What Are the Implications?	Exclusion	Duplicates		2016	Ginier, M et al.	Travel Med Infect Dis
Usage of FTA® Classic Cards for Safe Storage, Shipment, and Detection of Arboviruses	Exclusion	Duplicates		2022	Krambrich, J et al.	Microorganisms
Vector Competence of Aedes Aegypti in Transmitting Chikungunya Virus: Effects and Implications of Extrinsic Incubation Temperature on Dissemination and Infection Rates	Exclusion	Duplicates		2016	Mbaika, S et al.	Virol J
Return of the Founder Chikungunya Virus to Its Place of Introduction Into Brazil Is Revealed by Genomic Characterization of Exanthematic Disease Cases	Exclusion	Duplicates		2020	Pereira Gusmo Maia, Z et al.	Emerg Microbes Infect
The Use of Serum Spotted Onto Filter Paper for Diagnosing and Monitoring Chikungunya Virus Infection	Exclusion	Duplicates		2015	Matheus, S et al.	J Clin Virol
Interplay of Climate Change With Physiological Changes in Adult Aedes Albopictus	Exclusion	Duplicates		2024	Enukoha, C et al.	Acta Trop
Inhibitors of Alphavirus Entry and Replication Identified With a Stable Chikungunya Replicon Cell Line and Virus-Based Assays	Exclusion	Duplicates		2011	Pohjala, L et al.	PLoS One
Dried-Blood Spots: a Cost-Effective Field Method for the Detection of Chikungunya Virus Circulation in Remote Areas	Exclusion	Duplicates		2013	Andriamandimby, SF et al.	PLoS Negl Trop Dis
Persisting Mixed Cryoglobulinemia in Chikungunya Infection	Exclusion	Duplicates		2009	Oliver, M et al.	PLoS Negl Trop Dis
The AFHSC-Division of GEIS Operations Predictive Surveillance Program: a Multidisciplinary Approach for the Early Detection and Response to Disease Outbreaks	Exclusion	Duplicates		2011	Witt, CJ et al.	BMC Public Health
Fatty Acid Synthase and Stearoyl-CoA Desaturase-1 Are Conserved Druggable Cofactors of Old World Alphavirus Genome Replication	Exclusion	Duplicates		2019	Bakhache, W et al.	Antiviral Res
Assessing the Spreading Patterns of Dengue Infection and Chikungunya Fever Outbreaks in Lower Southern Thailand Using a Geographic Information System	Exclusion	Duplicates		2011	Ditsuwan, T et al.	Ann Epidemiol
Arbovirus Transmission Predictions Are Affected by Both Temperature Data Source and Modeling Methodologies Across Cities in Colombia	Exclusion	Duplicates		2023	Peña-García, V et al.	Microorganisms
Biased Virus Transmission Following Sequential Coinfection of Aedes Aegypti With Dengue and Zika Viruses	Exclusion	Duplicates		2024	Peng, J et al.	PLoS Negl Trop Dis
Rapidly Evolving Outbreak of a Febrile Illness in Rural Haiti: The Importance of a Field Diagnosis of Chikungunya Virus in Remote Locations	Exclusion	Duplicates		2015	McGraw, IT et al.	Vector Borne Zoonotic Dis
Surveillance of Vector-Borne Diseases in Germany: Trends and Challenges in the View of Disease Emergence and Climate Change	Exclusion	Duplicates		2008	Jansen, A et al.	Parasitol Res
Strategic Vaccination Responses to Chikungunya Outbreaks in Rome: Insights From a Dynamic Transmission Model	Exclusion	Duplicates		2024	Sloof, AC et al.	PLoS Negl Trop Dis
From Importation to Autochthonous Transmission: Drivers of Chikungunya and Dengue Emergence in a Temperate Area	Exclusion	Duplicates		2020	Jourdain, F et al.	PLoS Negl Trop Dis
Modeling Dynamic Introduction of Chikungunya Virus in the United States	Exclusion	Duplicates		2012	Ruiz-Moreno, D et al.	PLoS Negl Trop Dis
A Comparative Analysis of Chikungunya and Zika Transmission	Exclusion	Duplicates		2017	Riou, J et al.	Epidemics
Re-Emerging Chikungunya Fever: Some Lessons From Asia	Exclusion	Duplicates		2009	Bhatia, R et al.	Trop Med Int Health
Differential Effects of Temperature and Mosquito Genetics Determine Transmissibility of Arboviruses by Aedes Aegypti in Argentina	Exclusion	Duplicates		2018	Ciota, AT et al.	Am J Trop Med Hyg
Ecological Niche Modeling of Aedes Mosquito Vectors of Chikungunya Virus in Southeastern Senegal	Exclusion	Duplicates		2018	Richman, R et al.	Parasit Vectors
Chikungunya Virus: a Novel and Potentially Serious Threat to New Zealand and the South Pacific Islands	Exclusion	Duplicates		2010	Derraik, J et al.	Am J Trop Med Hyg
Assessing Chikungunya Risk in a Metropolitan Area of Argentina Through Satellite Images and Mathematical Models	Exclusion	Duplicates		2016	Ruiz-Moreno, D	BMC Infect Dis
Waiting for Chikungunya Fever in Argentina: Spatio-Temporal Risk Maps	Exclusion	Duplicates		2015	Carbajo, AE et al.	Mem Inst Oswaldo Cruz
Assessment of the Public Health Threats Posed by Vector-Borne Disease in the United Kingdom (UK)	Exclusion	Duplicates		2018	Medlock, JM et al.	Int J Environ Res Public Health
A Chikungunya Virus Trans-Replicase System Reveals the Importance of Delayed Nonstructural Polyprotein Processing for Efficient Replication Complex Formation in Mosquito Cells	Exclusion	Duplicates		2018	Bartholomeeusen, K et al.	J Virol
El Niño Southern Oscillation, Overseas Arrivals and Imported Chikungunya Cases in Australia: A Time Series Analysis	Exclusion	Duplicates		2019	Huang, X et al.	PLoS Negl Trop Dis
A Review on Prediction of Seasonal Diseases Based on Climate Change Using Big Data	Exclusion	Duplicates		2021	Indhumathi, K et al.	Mater Today Proc
High-Throughput Fluorescence-Based Screen Identifies the Neuronal MicroRNA MiR-124 as a Positive Regulator of Alphavirus Infection	Exclusion	Duplicates		2020	López, P et al.	J Virol
Larval Competition Between Aedes and Culex Mosquitoes Carries Over to Higher Arboviral Infection During Their Adult Stage	Exclusion	Duplicates		2024	Vanslembrouck, A et al.	Viruses
Aedes Albopictus (Diptera: Culicidae) as a Potential Vector of Endemic and Exotic Arboviruses in Australia	Exclusion	Duplicates		2014	Nicholson, J et al.	J Med Entomol
Dengue Situation in Bangladesh: An Epidemiological Shift in Terms of Morbidity and Mortality	Exclusion	Duplicates		2019	Mutsuddy, P et al.	Can J Infect Dis Med Microbiol
The First Imported Case Infected With Chikungunya Virus in Korea	Exclusion	Duplicates		2015	Hwang, JH et al.	Infect Chemother
Structure Based Design Towards the Identification of Novel Binding Sites and Inhibitors for the Chikungunya Virus Envelope Proteins	Exclusion	Duplicates		2013	Rashad, AA et al.	J Mol Graph Model
Towards a Thermodynamic Mechanistic Model for the Effect of Temperature on Arthropod Vector Competence for Transmission of Arboviruses	Exclusion	Duplicates		2019	Gale, P	Microb Risk Anal
A Small Antigenic Determinant of the Chikungunya Virus E2 Protein Is Sufficient to Induce Neutralizing Antibodies Which Are Partially Protective in Mice	Exclusion	Duplicates		2015	Weber, C et al.	PLoS Negl Trop Dis
Co-Occurrence of Viruses and Mosquitoes at the Vectors' Optimal Climate Range: An Underestimated Risk to Temperate Regions?	Exclusion	Duplicates		2017	Blagrove, MSC et al.	PLoS Negl Trop Dis
Suitability of European Climate for the Asian Tiger Mosquito Aedes Albopictus: Recent Trends and Future Scenarios	Exclusion	Duplicates		2012	Caminade, C et al.	J R Soc Interface
Is the ADP Ribose Site of the Chikungunya Virus NSP3 Macro Domain a Target for Antiviral Approaches?	Exclusion	Duplicates		2020	Shimizu, JF et al.	Acta Trop
Recognizing and Managing Emerging Infectious Diseases in the Emergency Department [Digest]	Exclusion	Duplicates		2018	Millán, R et al.	Emerg Med Pract
Effects of an In-Frame Deletion of the 6k Gene Locus From the Genome of Ross River Virus	Exclusion	Duplicates		2016	Taylor, A et al.	J Virol
Evidence of Experimental Vertical Transmission of Emerging Novel ECSA Genotype of Chikungunya Virus in Aedes Aegypti	Exclusion	Duplicates		2014	Agarwal, A et al.	PLoS Negl Trop Dis
Antiviral Hammerhead Ribozymes Are Effective for Developing Transgenic Suppression of Chikungunya Virus in Aedes Aegypti Mosquitoes	Exclusion	Duplicates		2016	Mishra, P et al.	Viruses
Validation of a Cell-Based ELISA as a Screening Tool Identifying Anti-Alphavirus Small-Molecule Inhibitors	Exclusion	Duplicates		2013	Spurgers, KB et al.	J Virol Methods
Mosquito-Borne Viruses and Insect-Specific Viruses Revealed in Field-Collected Mosquitoes by a Monitoring Tool Adapted From a Microbial Detection Array	Exclusion	Duplicates		2019	Martin, E et al.	Appl Environ Microbiol
Correlation of the Basic Reproduction Number (R0) and Eco-Environmental Variables in Colombian Municipalities With Chikungunya Outbreaks During 2014-2016	Exclusion	Duplicates		2019	Peña-García, VH et al.	PLoS Negl Trop Dis
Three Years of Bluetongue Disease in Central Europe With Special Reference to Germany: What Lessons Can Be Learned?	Exclusion	Duplicates		2010	Kampen, H et al.	Wien Klin Wochenschr
Revisiting Key Entry Routes of Human Epidemic Arboviruses Into the Mainland Americas Through Large-Scale Phylogenomics	Exclusion	Duplicates		2018	Campos, T et al.	Int J Genomics
Citywide Control of Aedes Aegypti (Diptera: Culicidae) During the 2016 Zika Epidemic by Integrating Community Awareness, Education, Source Reduction, Larvicides, and Mass Mosquito Trapping	Exclusion	Duplicates		2019	Barrera, R et al.	J Med Entomol
Domestic and Environmental Factors of Chikungunya-Affected Families in Thiruvananthapuram (Rural) District of Kerala, India	Exclusion	Duplicates		2011	Anish, T et al.	J Glob Infect Dis
Drought-Associated Chikungunya Emergence Along Coastal East Africa	Exclusion	Duplicates		2007	Chretien, JP et al.	Am J Trop Med Hyg
Exposure of Epitope Residues on the Outer Face of the Chikungunya Virus Envelope Trimer Determines Antibody Neutralizing Efficacy	Exclusion	Duplicates		2014	Fong, RH et al.	J Virol
Laboratory Evaluation of Indian Medicinal Plants as Repellents Against Malaria, Dengue, and Filariasis Vector Mosquitoes	Exclusion	Duplicates		2015	Govindarajan, M et al.	Parasitol Res
The Impact of Temperature on the Bionomics of Aedes (Stegomyia) Aegypti, With Special Reference to the Cool Geographic Range Margins	Exclusion	Duplicates		2014	Eisen, L et al.	J Med Entomol
Evaluation of the Baited Ovitrap With Natural Attractant for Monitoring Aedes Spp. in Dili, Capital of East Timor	Exclusion	Duplicates		2020	Barreto, E et al.	Cien Saude Colet
The Phenetic Structure of Aedes Albopictus	Exclusion	Duplicates		2013	Morales Vargas, RE et al.	Infect Genet Evol
Decoupling of Active and Passive Reasons for the Invasion Dynamics of Aedes Albopictus Skuse (Diptera: Culicidae): Comparisons of Dispersal History in the Apennine and Florida Peninsulas	Exclusion	Duplicates		2017	Attila, T et al.	J Vector Ecol
Surveillance of Aedes Aegypti Indoors and Outdoors Using Autocidal Gravid Ovitraps in South Texas During Local Transmission of Zika Virus, 2016 to 2018	Exclusion	Duplicates		2019	Martin, E et al.	Acta Trop
[Microbiological Diagnosis of Chikungunya Virus in Spain (2006-2007): Case Detection in Travelers]	Exclusion	Duplicates		2009	Ibáñez, M et al.	Enferm Infecc Microbiol Clin
Strategic Vaccination Responses to Chikungunya Outbreaks in Rome: Insights From a Dynamic Transmission Model	Exclusion	Duplicates		2024	Sloof, AC et al.	PLOS Neglected Tropical Diseases
Investigating the Effects of Microclimate on Arboviral Kinetics in Aedes Aegypti	Exclusion	Duplicates		2024	Turner, EA et al.	Pathogens
High Vector Competence for Chikungunya Virus but Heavily Reduced Locomotor Activity of Aedes Albopictus From Germany at Low Temperatures	Exclusion	Duplicates		2024	Lühken, R et al.	Parasites and Vectors
Interplay of Climate Change With Physiological Changes in Adult Aedes Albopictus	Exclusion	Duplicates		2024	Enukoha, C et al.	Acta Tropica
Alphavirus NsP3 Organizes Into Tubular Scaffolds Essential for Infection and the Cytoplasmic Granule Architecture	Exclusion	Duplicates		2024	Kril, V et al.	Nature Communications
Prevalence of Flavivirus and Alphavirus in Bats Captured in the State of Yucatan, Southeastern Mexico	Exclusion	Duplicates		2024	Yeh-Gorocica, A et al.	One Health
Detecting the Impacts of Humidity, Rainfall, Temperature, and Season on Chikungunya, Dengue and Zika Viruses in Aedes Albopictus Mosquitoes From Selected Sites in Cebu City, Philippines	Exclusion	Duplicates		2024	Edillo, F et al.	Virology Journal
The Antiviral Effects of Heat-Killed Lactococcus Lactis Strain Plasma Against Dengue, Chikungunya, and Zika Viruses in Humans by Upregulating the IFN-α Signaling Pathway	Exclusion	Duplicates		2024	Low, ZX et al.	Microorganisms
The Current Status of Arboviruses With Major Epidemiological Significance in Europe	Exclusion	Duplicates		2024	de la Calle-prieto, F et al.	Enfermedades Infecciosas y Microbiologia Clinica
Detection of Dengue Virus and Chikungunya Virus in Wastewater in Portugal: an Exploratory Surveillance Study	Exclusion	Duplicates		2024	Monteiro, S et al.	The Lancet Microbe
Temperature Interference on ZIKV and CHIKV Cycles in Mosquitoes and Mammalian Cells	Exclusion	Duplicates		2024	Salles, TS et al.	Pathogens
Unexpected Arboviruses Found in an Epidemiological Surveillance of Acute Tropical Febrile Syndrome in the Department of Meta, Eastern Colombia	Exclusion	Duplicates		2024	Sánchez-Lerma, L et al.	Journal of Infection and Public Health
Larval Competition Between Aedes and Culex Mosquitoes Carries Over to Higher Arboviral Infection During Their Adult Stage	Exclusion	Duplicates		2024	Vanslembrouck, A et al.	Viruses
Trends in Imported Infections Among Migrants and Travellers to Spain: a Decade of Analysis Through the +Redivi Network (2012–2022)	Exclusion	Duplicates		2024	Alkaissy, Y et al.	Journal of Travel Medicine
Acute Febrile Illness in Kenya: Clinical Characteristics and Pathogens Detected Among Patients Hospitalized With Fever, 2017–2019	Exclusion	Duplicates		2024	Verani, JR et al.	PLOS ONE
Zebrafish as a Model Organism for Virus Disease Research: Current Status and Future Directions	Exclusion	Duplicates		2024	Sofyantoro, S et al.	Heliyon
Zika and Chikungunya in Europe 2100 – A GIS Based Model for Risk Estimation	Exclusion	Duplicates		2024	Kronen, J et al.	Travel Medicine and Infectious Disease
Arctigenin From Arctium Lappa L. Inhibits Chikungunya Virus by Affecting Its Entry and Replication	Exclusion	Duplicates		2024	Shukla, S et al.	Phytomedicine
Commonly Reported Mosquito-Borne Viruses in the United States: A Primer for Pharmacists	Exclusion	Duplicates		2024	Drwiega, EN et al.	Journal of Pharmacy Practice
Research Progress Toward the Influence of Mosquito Salivary Proteins on the Transmission of Mosquito-Borne Viruses	Exclusion	Duplicates		2024	Wang, ZY et al.	Insect Science
Chikungunya Seroprevalence, Force of Infection, and Prevalence of Chronic Disability After Infection in Endemic and Epidemic Settings: a Systematic Review, Meta-Analysis, and Modelling Study	Exclusion	Duplicates		2024	Kang, H et al.	The Lancet Infectious Diseases
Biased Virus Transmission Following Sequential Coinfection of Aedes Aegypti With Dengue and Zika Viruses	Exclusion	Duplicates		2024	Peng, J et al.	PLOS Neglected Tropical Diseases
Mosquito-Borne Diseases: Assessing Risk and Strategies to Control Their Spread in the Middle East	Exclusion	Duplicates		2024	AL-Eitan, L et al.	Journal of Biosafety and Biosecurity
Aedes Albopictus Is Present in the Lowlands of Southern Zambia	Exclusion	Duplicates		2024	Matute, DR et al.	Acta Tropica
Climate Change and the Rising Incidence of Vector-Borne Diseases Globally	Exclusion	Duplicates		2024	George, AM et al.	International Journal of Infectious Diseases
Insecticide Susceptibility in Two Populations of Aedes Aegypti L. (Diptera: Culicidae) From Guerrero, Mexico, and Recommendations for Their Management	Exclusion	Duplicates		2024	López-Zerón, NE et al.	Agrociencia
The Silent Invaders: Oropouche and Melao Viruses, Causes of Increased Public Health Risks for the Americas	Exclusion	Duplicates		2024	Douglas, KO	Infectious Diseases
Explorations on the Antiviral Potential of Zinc and Magnesium Salts Against Chikungunya Virus: Implications for Therapeutics	Exclusion	Duplicates		2024	Davuluri, KS et al.	Frontiers in Cellular and Infection Microbiology
Dengue and Chikungunya: Future Threats for Northern Europe?	Exclusion	Duplicates		2024	Laverdeur, J et al.	Frontiers in Epidemiology
Climate Change and the Spread of Aedes Mosquito-Borne Viruses in Europe	Exclusion	Duplicates		2024	Rezza, G	Pathogens and Global Health
Global Health Concern on the Rising Dengue and Chikungunya Cases in the American Regions: Countermeasures and Preparedness	Exclusion	Duplicates		2024	Mohapatra, RK et al.	Health Science Reports
Development of Vaccines Against Emerging Mosquito-Vectored Arbovirus Infections	Exclusion	Duplicates		2024	Principi, N et al.	Vaccines
Estimating the Potential Risk of Transmission of Arboviruses in the Americas and Europe: a Modelling Study	Exclusion	Duplicates		2024	Zardini, A et al.	The Lancet Planetary Health
Phenotypic Adaptation to Temperature in the Mosquito Vector, Aedes Aegypti	Exclusion	Duplicates		2024	Dennington, NL et al.	Global Change Biology
Medically Significant Vector-Borne Viral Diseases in Iran	Exclusion	Duplicates		2023	Paquette, SJ et al.	Microorganisms
A Bayesian Spatiotemporal Approach to Modelling Arboviral Diseases in Mexico	Exclusion	Duplicates		2023	Bukhari, MH et al.	Transactions of the Royal Society of Tropical Medicine and Hygiene
Introduction of Invasive Mosquito Species Into Europe and Prospects for Arbovirus Transmission and Vector Control in an Era of Globalization	Exclusion	Duplicates		2023	Lühken, R et al.	Infectious Diseases of Poverty
Application of Multiplex Realtime PCR Detection for Hemorrhagic Fever Syndrome Viruses	Exclusion	Duplicates		2023	Choi, Y et al.	Journal of Infection and Public Health
Zika, Chikungunya and Co-Occurrence in Brazil: Space-Time Clusters and Associated Environmental–Socioeconomic Factors	Exclusion	Duplicates		2023	Palasio, R et al.	Scientific Reports
A Systematic Review of the Data, Methods and Environmental Covariates Used to Map Aedes-Borne Arbovirus Transmission Risk	Exclusion	Duplicates		2023	Lim, A et al.	BMC Infectious Diseases
Investigating the Etiology of Acute Febrile Illness: a Prospective Clinic-Based Study in Uganda	Exclusion	Duplicates		2023	Kigozi, BK et al.	BMC Infectious Diseases
Chikungunya Fever	Exclusion	Duplicates		2023	Bartholomeeusen, K et al.	Nature Reviews Disease Primers
Epidemiological Profile of Arboviruses in Two Different Scenarios: Dengue Circulation vs. Dengue, Chikungunya and Zika Co-Circulation	Exclusion	Duplicates		2023	Farias, PCS et al.	BMC Infectious Diseases
Fractional Perspective Evaluation of Chikungunya Infection With Saturated Incidence Functions	Exclusion	Duplicates		2023	Jan, R et al.	Alexandria Engineering Journal
Identifying Knowledge Gaps Through the Systematic Review of Temperature-Driven Variability in the Competence of Aedes Aegypti and Ae. Albopictus for Chikungunya Virus	Exclusion	Duplicates		2023	Christofferson, RC et al.	Pathogens
Potential Global Distribution of the Invasive Mosquito Aedes Koreicus Under a Changing Climate	Exclusion	Duplicates		2023	Liu, Q et al.	Tropical Medicine and Infectious Disease
Ecological Niche Modeling of Aedes and Culex Mosquitoes: a Risk Map for Chikungunya and West Nile Viruses in Zambia	Exclusion	Duplicates		2023	Velu, RM et al.	Viruses
Immune Response to Chikungunya Virus: Sex as a Biological Variable and Implications for Natural Delivery via the Mosquito	Exclusion	Duplicates		2023	Taylor, M et al.	Viruses
How Habitat Factors Affect an Aedes Mosquitoes Driven Outbreak at Temperate Latitudes: the Case of the Chikungunya Virus in Italy	Exclusion	Duplicates		2023	Solimini, A et al.	PLOS Neglected Tropical Diseases
Development of Disposable Electrode for the Detection of Mosquito-Borne Viruses	Exclusion	Duplicates		2023	Nasrin, F et al.	Biotechnology Journal
El Niño Southern Oscillation (ENSO) Effects on Local Weather, Arboviral Diseases, and Dynamics of Managed and Unmanaged Populations of Aedes Aegypti (Diptera: Culicidae) in Puerto Rico	Exclusion	Duplicates		2023	Barrera, R et al.	Journal of Medical Entomology
Review on Main Arboviruses Circulating on French Guiana, an Ultra-Peripheric European Region in South America	Exclusion	Duplicates		2023	Bonifay, T et al.	Viruses
Estimating the Impact of Consecutive Blood Meals on Vector Competence of Aedes Albopictus for Chikungunya Virus	Exclusion	Duplicates		2023	Veronesi, E et al.	Pathogens
Climate Change and Vector-Borne Diseases: a Multi-Omics Approach of Temperature-Induced Changes in the Mosquito	Exclusion	Duplicates		2023	Bellone, R et al.	Journal of Travel Medicine
Arbovirus Transmission Predictions Are Affected by Both Temperature Data Source and Modeling Methodologies Across Cities in Colombia	Exclusion	Duplicates		2023	Peña-García, VH et al.	Microorganisms
Dengue and Chikungunya Cases Surge as Climate Change Spreads Arboviral Diseases to New Regions	Exclusion	Duplicates		2023	Taylor, L	BMJ
Chikungunya: Risks for Travellers	Exclusion	Duplicates		2023	Simon, F et al.	Journal of Travel Medicine
Chikungunya Vaccines: an Update in 2023	Exclusion	Duplicates		2023	Roongaraya, P et al.	Asian Pacific Journal of Allergy and Immunology
Dynamic Modelling and Optimal Control Analysis of a Fractional Order Chikungunya Disease Model With Temperature Effects	Exclusion	Duplicates		2023	Lusekelo, E et al.	Results in Control and Optimization
The Research Progress of Chikungunya Fever	Exclusion	Duplicates		2023	Cai, L et al.	Frontiers in Public Health
Transovarial Transmission of Mosquito-Borne Viruses: a Systematic Review	Exclusion	Duplicates		2023	Janjoter, S et al.	Frontiers in Cellular and Infection Microbiology
Seroprevalence of Chikungunya Virus Infection in Sistan and Baluchestan Province, Iran: a Pilot Study	Exclusion	Duplicates		2023	Poudine, M et al.	Archives of Clinical Infectious Diseases
Integrated Control Strategies for Dengue, Zika, and Chikungunya Virus Infections	Exclusion	Duplicates		2023	Cortes, N et al.	Frontiers in Immunology
Development and Pre-Clinical Evaluation of a Zika Virus Diagnostic for Low Resource Settings	Exclusion	Duplicates		2023	Balea, R et al.	Frontiers in Microbiology
Chikungunya Virus Infection in the Southernmost State of Brazil Was Characterised by Self-Limited Transmission (2017-2019) and a Larger 2021 Outbreak	Exclusion	Duplicates		2023	Gregianini, TS et al.	Memorias do Instituto Oswaldo Cruz
TLR4 Is One of the Receptors for Chikungunya Virus Envelope Protein E2 and Regulates Virus Induced Pro-Inflammatory Responses in Host Macrophages	Exclusion	Duplicates		2023	Mahish, C et al.	Frontiers in Immunology
Influence of Mosquito-Borne Biological Agents on Health Risks Among Soldiers and Military Personnel	Exclusion	Duplicates		2023	Gajda, E et al.	Annals of Agricultural and Environmental Medicine
The Impact of COVID-19 Followed by Extreme Flooding on Vector Borne Diseases in Pakistan: a Mini Narrative Review	Exclusion	Duplicates		2023	Rahmat, ZS et al.	New Microbes and New Infections
Climate and Vector-Borne Diseases in Indonesia: a Systematic Literature Review and Critical Appraisal of Evidence	Exclusion	Duplicates		2023	Marina, R et al.	International Journal of Biometeorology
Targeted In Vitro Gene Silencing of E2 and nsP1 Genes of Chikungunya Virus by Biocompatible Zeolitic Imidazolate Framework	Exclusion	Duplicates		2022	Tagore, R et al.	Frontiers in Bioengineering and Biotechnology
Spatio-Temporal Dynamics of Three Diseases Caused by Aedes-Borne Arboviruses in Mexico	Exclusion	Duplicates		2022	Dong, B et al.	Communications Medicine
Using Body Size as an Indicator for Age Structure in Field Populations of Aedes Aegypti (Diptera: Culicidae)	Exclusion	Duplicates		2022	Gutiérrez, EHJ et al.	Parasites and Vectors
Climate-Driven Mosquito-Borne Viral Suitability Index: Measuring Risk Transmission of Dengue, Chikungunya and Zika in Mexico	Exclusion	Duplicates		2022	Carreto, C et al.	International Journal of Health Geographics
Multidisciplinary Approach for Surveillance and Risk Identification of Yellow Fever and Other Arboviruses in Colombia	Exclusion	Duplicates		2022	Mantilla-Granados, JS et al.	One Health
Epidemiological Trends of Mosquito-Borne Viral Diseases in Pakistan	Exclusion	Duplicates		2022	Imran, M et al.	Animal Diseases
The Origin and Continuing Adaptive Evolution of Chikungunya Virus	Exclusion	Duplicates		2022	Hakim, MS et al.	Archives of Virology
Impact of Temperature on Dengue and Chikungunya Transmission by the Mosquito Aedes Albopictus	Exclusion	Duplicates		2022	Mercier, A et al.	Scientific Reports
The Early Warning and Response System (EWARS-TDR) for Dengue Outbreaks: Can It Also Be Applied to Chikungunya and Zika Outbreak Warning?	Exclusion	Duplicates		2022	Cardenas, R et al.	BMC Infectious Diseases
Past, Present and Future Distribution of the Yellow Fever Mosquito Aedes Aegypti: the European Paradox	Exclusion	Duplicates		2022	Wint, W et al.	Science of the Total Environment
Role of Arbovirus Infection in Arthritogenic Pain Manifestation—A Systematic Review	Exclusion	Duplicates		2022	de Carvalho Cardoso, R et al.	Tropical Medicine and Infectious Disease
Potential Nosocomial Infections by the Zika and Chikungunya Viruses in Public Health Facilities in the Metropolitan Area of Recife, Brazil	Exclusion	Duplicates		2022	Krokovsky, L et al.	Tropical Medicine and Infectious Disease
Interactions Between Seasonal Temperature Variation and Temporal Synchrony Drive Increased Arbovirus Co-Infection Incidence	Exclusion	Duplicates		2022	Poterek, ML et al.	Royal Society Open Science
Assessment of Dengue and Chikungunya Infections Among Febrile Patients Visiting Four Healthcare Centres in Yaoundé and Dizangué, Cameroon	Exclusion	Duplicates		2022	Nana-Ndjangwo, SM et al.	Viruses
Environmental Changes and the Impact on the Human Infections by Dengue, Chikungunya and Zika Viruses in Northern Brazil, 2010–2019	Exclusion	Duplicates		2022	Marinho, RDSS et al.	International Journal of Environmental Research and Public Health
Chikungunya Encephalitis: an Inconsistently Reported Headache and Cause of Death in Patients with Pre-Existing Conditions	Exclusion	Duplicates		2022	Hopkins, HK et al.	Current Tropical Medicine Reports
Novel Molecular Approaches to Combat Vectors and Vector-Borne Viruses: Special Focus on RNA Interference (RNAi) Mechanisms	Exclusion	Duplicates		2022	Agarwal, A et al.	Acta Tropica
The New Invasive Mosquito Species Aedes Koreicus as Vector-Borne Diseases in the European Area, a Focus on Italian Region: What We Know From the Scientific Literature	Exclusion	Duplicates		2022	Ganassi, S et al.	Frontiers in Microbiology
Usage of FTA® Classic Cards for Safe Storage, Shipment, and Detection of Arboviruses	Exclusion	Duplicates		2022	Krambrich, J et al.	Microorganisms
Chikungunya Virus Asian Lineage Infection in the Amazon Region Is Maintained by Asiatic and Caribbean-Introduced Variants	Exclusion	Duplicates		2022	Ribeiro, G et al.	Viruses
Important Arboviral Diseases in Returning Travelers: Dengue, Chikungunya and Zika	Exclusion	Duplicates		2022	Niederfahrenhorst, A et al.	Deutsche Medizinische Wochenschrift
A Critical Assessment of Mosquito Control and the Influence of Climate Change on Mosquito-Borne Disease Epidemics	Exclusion	Duplicates		2022	Anoopkumar, AN et al.	Environment, Development and Sustainability
A Review on Chikungunya Virus Epidemiology, Pathogenesis and Current Vaccine Development	Exclusion	Duplicates		2022	de Lima Cavalcanti, TYV et al.	Viruses
Neuroimaging Features of Arboviral Infections in the Americas	Exclusion	Duplicates		2022	Corrêa, DG et al.	Clinical Imaging
The Threat of Mosquito-Borne Arboviral Disease in Spain: a Bibliographic Review	Exclusion	Duplicates		2022	Laycock, T et al.	Medicina Clinica
Estimating Chikungunya Virus Transmission Parameters and Vector Control Effectiveness Highlights Key Factors to Mitigate Arboviral Disease Outbreaks	Exclusion	Duplicates		2022	Jourdain, F et al.	PLOS Neglected Tropical Diseases
Magnetic Multiplex Loop Mediated Isothermal Amplification (MM-LAMP) Technique for Simultaneous Detection of Dengue and Chikungunya Virus	Exclusion	Duplicates		2022	Kumar, S et al.	Journal of Virological Methods
Existence and Uniqueness of Climate-Based Periodic Chikungunya Fractional Order Model With Incubation Period	Exclusion	Duplicates		2022	Joseph, J et al.	Journal of Environmental Accounting and Management
A Review Targeting the Infection by CHIKV Using Computational and Experimental Approaches	Exclusion	Duplicates		2022	Kumar, D et al.	Journal of Biomolecular Structure and Dynamics
Promising Inhibitors of Nsp2 of CHIKV Using Molecular Docking and Temperature-Dependent Molecular Dynamics Simulations	Exclusion	Duplicates		2022	Meena, MK et al.	Journal of Biomolecular Structure and Dynamics
Designed Thiazolidines: an Arsenal for the Inhibition of NsP3 of CHIKV Using Molecular Docking and MD Simulations	Exclusion	Duplicates		2022	Meena, MK et al.	Journal of Biomolecular Structure and Dynamics
Long-Term Infectivity of Chikungunya Virus Stored in the Dark at 4°C	Exclusion	Duplicates		2021	Pezzi, L et al.	Vector-Borne and Zoonotic Diseases
Lineage Divergence and Vector-Specific Adaptation Have Driven Chikungunya Virus Onto Multiple Adaptive Landscapes	Exclusion	Duplicates		2021	Chen, R et al.	mBio
Vector Competence of the Invasive Mosquito Species Aedes Koreicus for Arboviruses and Interference With a Novel Insect Specific Virus	Exclusion	Duplicates		2021	Jansen, S et al.	Viruses
Zika Virus and Temperature Modulate Elizabethkingia Anophelis in Aedes Albopictus	Exclusion	Duplicates		2021	Onyango, MG et al.	Parasites and Vectors
Entomological Characterization of Aedes Mosquitoes and Arbovirus Detection in Ibagué, a Colombian City With Co-Circulation of Zika, Dengue and Chikungunya Viruses	Exclusion	Duplicates		2021	Carrasquilla, MC et al.	Parasites and Vectors
Correlative Imaging Using Super-Resolution Fluorescence Microscopy and Soft X-Ray Tomography at Cryogenic Temperatures Provides a New Way to Assess Virosome Solutions for Vaccine Development	Exclusion	Duplicates		2021	Okolo, CA et al.	Journal of Microscopy
A Multiplex PCR Assay for Six Aedini Species, Including Aedes Albopictus	Exclusion	Duplicates		2021	Bang, WJ et al.	Parasites and Vectors
Application of Multiple Omics and Network Projection Analyses to Drug Repositioning for Pathogenic Mosquito-Borne Viruses	Exclusion	Duplicates		2021	Amemiya, T et al.	Scientific Reports
Asynchronicity of Endemic and Emerging Mosquito-Borne Disease Outbreaks in the Dominican Republic	Exclusion	Duplicates		2021	Petrone, ME et al.	Nature Communications
Emerging and Re-Emerging Vector-Borne Infectious Diseases and the Challenges for Control: a Review	Exclusion	Duplicates		2021	Chala, B et al.	Frontiers in Public Health
NsP4 Is a Major Determinant of Alphavirus Replicase Activity and Template Selectivity	Exclusion	Duplicates		2021	Lello, LS et al.	Journal of Virology
Minireview: Epidemiological Impact of Arboviral Diseases in Latin American Countries, Arbovirus-Vector Interactions and Control Strategies	Exclusion	Duplicates		2021	Segura, NA et al.	Pathogens and Disease
Exploring the Effect of Temperature on Inhibition of Non-Structural Protease 3 of Chikungunya Virus Using Molecular Dynamics Simulations and Thermodynamics Parameters	Exclusion	Duplicates		2021	Kumar, D et al.	Journal of Molecular Liquids
Arboviral Diseases and Poverty in Alabama, 2007–2017	Exclusion	Duplicates		2021	Bisanzio, D et al.	PLOS Neglected Tropical Diseases
Landmark-Based Geometric Morphometric Analysis of Wing Size and Wing Shape Among Aedes Albopictus (Skuse, 1894) Populations in Turkey	Exclusion	Duplicates		2021	Demirci, B et al.	Journal of Vector Ecology
Spatio-Temporal Modelling of the First Chikungunya Epidemic in an Intra-Urban Setting: the Role of Socioeconomic Status, Environment and Temperature	Exclusion	Duplicates		2021	Picinini Freitas, LP et al.	PLOS Neglected Tropical Diseases
Chikungunya Beyond the Tropics: Where and When Do We Expect Disease Transmission in Europe?	Exclusion	Duplicates		2021	Tjaden, NB et al.	Viruses
Emerging Infectious Encephalitides	Exclusion	Duplicates		2021	Venkatesan, A	Current Opinion in Neurology
Rapid Testing Requires Clinical Evaluation for Accurate Diagnosis of Dengue Disease: a Passive Surveillance Study in Southern Malaysia	Exclusion	Duplicates		2021	Ngim, CF et al.	PLOS Neglected Tropical Diseases
Global Patterns of Aegyptism Without Arbovirus	Exclusion	Duplicates		2021	Olson, MF et al.	PLOS Neglected Tropical Diseases
Potential Geographic Distribution of the Tiger Mosquito Aedes Albopictus (Skuse, 1894) (Diptera: Culicidae) in Current and Future Conditions for Colombia	Exclusion	Duplicates		2021	Echeverry-Cárdenas, E et al.	PLOS Neglected Tropical Diseases
Imported Arboviral Infections in New Zealand, 2001 to 2017: a Risk Factor for Local Transmission	Exclusion	Duplicates		2021	Ammar, SE et al.	Travel Medicine and Infectious Disease
1,3-Thiazolbenzamide Derivatives as Chikungunya Virus NsP2 Protease Inhibitors	Exclusion	Duplicates		2021	Ivanova, L et al.	ACS Omega
Prevalence of Vector Borne Diseases in Jammu Division, Jammu and Kashmir, India	Exclusion	Duplicates		2021	Jamwal, N et al.	Journal of Vector Borne Diseases
Climatic and Socio-Economic Factors Supporting the Co-Circulation of Dengue, Zika and Chikungunya in Three Different Ecosystems in Colombia	Exclusion	Duplicates		2021	Morgan, J et al.	PLOS Neglected Tropical Diseases
Characterization of Antibodies in Human Immunoglobulin Products From Different Regions Worldwide	Exclusion	Duplicates		2021	Serra, A et al.	International Journal of Infectious Diseases
Identification and Characterization of New Potent Inhibitors of Dengue Virus NS5 Proteinase From Andrographis Paniculata Supercritical Extracts on in Animal Cell Culture and in Silico Approaches	Exclusion	Duplicates		2021	Kaushik, S et al.	Journal of Ethnopharmacology
Stabilization of a Broadly Neutralizing Anti-Chikungunya Virus Single Domain Antibody	Exclusion	Duplicates		2021	Liu, JL et al.	Frontiers in Medicine
Mosquito-Associated Viruses and Their Related Mosquitoes in West Africa	Exclusion	Duplicates		2021	Agboli, E et al.	Viruses
Effects of Seasonality and Land Use on the Diversity, Relative Abundance, and Distribution of Mosquitoes on St. Kitts, West Indies	Exclusion	Duplicates		2020	Valentine, MJ et al.	Parasites and Vectors
Environmental Drivers, Climate Change and Emergent Diseases Transmitted by Mosquitoes and Their Vectors in Southern Europe: a Systematic Review	Exclusion	Duplicates		2020	Brugueras, S et al.	Environmental Research
Emerging Arboviruses in the Urbanized Amazon Rainforest	Exclusion	Duplicates		2020	Lowe, R et al.	BMJ
One-Step Reverse Transcription Quantitative PCR Assay for Simultaneous Detection of Chikungunya, Dengue and Zika Virus Blood Sample Spotted on Filter Paper	Exclusion	Duplicates		2020	Mejia, MFA et al.	Southeast Asian Journal of Tropical Medicine and Public Health
Emergence of a Novel Chikungunya Virus Strain Bearing the E1:V80A Substitution, Out of the Mombasa, Kenya 2017-2018 Outbreak	Exclusion	Duplicates		2020	Eyase, F et al.	PLOS ONE
Dynamics of a Periodic Chikungunya Model With Temperature and Rainfall Effects	Exclusion	Duplicates		2020	Liu, X et al.	Communications in Nonlinear Science and Numerical Simulation
Decontamination of SARS-CoV-2 and Other RNA Viruses From N95 Level Meltblown Polypropylene Fabric Using Heat Under Different Humidities	Exclusion	Duplicates		2020	Weaver, SC et al.	ACS Nano
Using Clinical Profiles and Complete Blood Counts to Differentiate Causes of Acute Febrile Illness During the 2009–11 Outbreak of Typhoid and Chikungunya in a Dengue Endemic Area	Exclusion	Duplicates		2020	Laoprasopwattana, K et al.	Journal of Tropical Pediatrics
Spatiotemporal Distribution of Dengue and Chikungunya in the Hindu Kush Himalayan Region: a Systematic Review	Exclusion	Duplicates		2020	Phuyal, P et al.	International Journal of Environmental Research and Public Health
Epidemiologic and Spatiotemporal Trends of Zika Virus Disease During the 2016 Epidemic in Puerto Rico	Exclusion	Duplicates		2020	Sharp, TM et al.	PLOS Neglected Tropical Diseases
Effect of Altitude on Wing Metric Variation of Aedes Aegypti (Diptera: Culicidae) in a Region of the Colombian Central Andes	Exclusion	Duplicates		2020	Leyton Ramos, LM et al.	PLOS ONE
Effects of Mosquito Biology on Modeled Chikungunya Virus Invasion Potential in Florida	Exclusion	Duplicates		2020	Lord, C et al.	Viruses
Skin Manifestation and Diagnosis of Febrile Diseases by COVID-19 and Other Ribonucleic Acid Viruses: the Diagnostic Clues	Exclusion	Duplicates		2020	Huang, YW et al.	Dermatologica Sinica
Distinct New York City Aedes Albopictus Mosquito Populations Display Differences in Salivary Gland Protein D7 Diversity and Chikungunya Virus Replication	Exclusion	Duplicates		2020	Kaczmarek, ME et al.	Viruses
Is the ADP Ribose Site of the Chikungunya Virus NSP3 Macro Domain a Target for Antiviral Approaches?	Exclusion	Duplicates		2020	Shimizu, JF et al.	Acta Tropica
Harnessing Dengue Rapid Diagnostic Tests for the Combined Surveillance of Dengue, Zika, and Chikungunya Viruses in Laos	Exclusion	Duplicates		2020	Vongsouvath, M et al.	American Journal of Tropical Medicine and Hygiene
Green High Performance Simulation for AMB Models of Aedes Aegypti	Exclusion	Duplicates		2020	de Oca, EM et al.	Journal of Computer Science and Technology (Argentina)
From Importation to Autochthonous Transmission: Drivers of Chikungunya and Dengue Emergence in a Temperate Area	Exclusion	Duplicates		2020	Jourdain, F et al.	PLOS Neglected Tropical Diseases
High-Throughput Fluorescence-Based Screen Identifies the Neuronal MicroRNA Mir-124 as a Positive Regulator of Alphavirus Infection	Exclusion	Duplicates		2020	López, P et al.	Journal of Virology
Knowledge, Attitudes, and Practices Regarding Dengue, Chikungunya, and Zika in Cali, Colombia.	Exclusion	Duplicates		2020	Desjardins, MR et al.	Health and Place
Importation of Dengue, Zika and Chikungunya Infections in Europe: the Current Situation in Greece	Exclusion	Duplicates		2020	Emmanouil, M et al.	New Microbes and New Infections
Reliable Serological Diagnostic Tests for Arboviruses: Feasible or Utopia?	Exclusion	Duplicates		2020	Kerkhof, K et al.	Trends in Microbiology
Dynamics of a Climate-Based Periodic Chikungunya Model With Incubation Period	Exclusion	Duplicates		2020	Liu, X et al.	Applied Mathematical Modelling
Prioritization of Vector-Borne Diseases in Canada Under Current Climate and Projected Climate Change	Exclusion	Duplicates		2020	Otten, A et al.	Microbial Risk Analysis
Chikungunya Infection: De-Linking Replication From Symptomatology Reveals the Central Role of Muscle	Exclusion	Duplicates		2020	Moscona, A	Journal of Clinical Investigation
Reviewing Estimates of the Basic Reproduction Number for Dengue, Zika and Chikungunya Across Global Climate Zones	Exclusion	Duplicates		2020	Liu, Y et al.	Environmental Research
Climate Change and Viral Emergence: Evidence From Aedes-Borne Arboviruses	Exclusion	Duplicates		2020	Robert, MA et al.	Current Opinion in Virology
Evaluation of the Baited Ovitrap With Natural Attractant for Monitoring Aedes Spp. in Dili, Capital of East Timor	Exclusion	Duplicates		2020	Barreto, E et al.	Ciencia e Saude Coletiva
The Mosquito Electrocuting Trap as an Exposure-Free Method for Measuring Human-Biting Rates by Aedes Mosquito Vectors	Exclusion	Duplicates		2020	Ortega-López, LD et al.	Parasites and Vectors
Transmission Dynamics of Dengue and Chikungunya in a Changing Climate: Do We Understand the Eco-Evolutionary Response?	Exclusion	Duplicates		2020	Tozan, Y et al.	Expert Review of Anti-Infective Therapy
Geometric Morphometrics of Aedes Aegypti Populations and Study of Transmission of Arboviral Diseases in Barreiras, Brazil	Exclusion	Duplicates		2020	Arcanjo, DBMC et al.	Revista Brasileira de Entomologia
Complementarity of Empirical and Process-Based Approaches to Modelling Mosquito Population Dynamics With Aedes Albopictus as an Example-Application to the Development of an Operational Mapping Tool of Vector Populations	Exclusion	Duplicates		2020	Tran, A et al.	PLOS ONE
Persistence of Chikungunya ECSA Genotype and Local Outbreak in an Upper Medium Class Neighborhood in Northeast Brazil	Exclusion	Duplicates		2020	de Jesus, J et al.	PLOS ONE
Return of the Founder Chikungunya Virus to Its Place of Introduction Into Brazil Is Revealed by Genomic Characterization of Exanthematic Disease Cases	Exclusion	Duplicates		2020	Maia, Z et al.	Emerging Microbes and Infections
Developing Vaccines Against Epidemic-Prone Emerging Infectious Diseases	Exclusion	Duplicates		2020	Bernasconi, V et al.	Bundesgesundheitsblatt - Gesundheitsforschung - Gesundheitsschutz
High Genetic Diversity but No Geographical Structure of Aedes Albopictus Populations in Réunion Island	Exclusion	Duplicates		2019	Latreille, AC et al.	Parasites and Vectors
Climate Change, Health and Mosquito-Borne Diseases: Trends and Implications to the Pacific Region	Exclusion	Duplicates		2019	Filho, WL et al.	International Journal of Environmental Research and Public Health
Fatty Acid Synthase and Stearoyl-CoA Desaturase-1 Are Conserved Druggable Cofactors of Old World Alphavirus Genome Replication	Exclusion	Duplicates		2019	Bakhache, W et al.	Antiviral Research
The Surveillance of Four Mosquito-Borne Diseases in International Travelers Arriving at Guangzhou Baiyun International Airport, China, 2016–2017	Exclusion	Duplicates		2019	Feng, X et al.	Travel Medicine and Infectious Disease
Peptidoglycan-Associated Cyclic Lipopeptide Disrupts Viral Infectivity	Exclusion	Duplicates		2019	Johnson, BA et al.	Journal of Virology
Chikungunya Virus Transmission at Low Temperature by Aedes Albopictus Mosquitoes	Exclusion	Duplicates		2019	Wimalasiri-Yapa, BMCR et al.	Pathogens
Climate Drives Spatial Variation in Zika Epidemics in Latin America	Exclusion	Duplicates		2019	Harris, M et al.	Proceedings of the Royal Society B: Biological Sciences
Forecasting Dengue Fever in Brazil: an Assessment of Climate Conditions	Exclusion	Duplicates		2019	Stolerman, LM et al.	PLOS ONE
Towards a Thermodynamic Mechanistic Model for the Effect of Temperature on Arthropod Vector Competence for Transmission of Arboviruses	Exclusion	Duplicates		2019	Gale, P	Microbial Risk Analysis
Immunogenicity and Efficacy of a Measles Virus-Vectored Chikungunya Vaccine in Nonhuman Primates	Exclusion	Duplicates		2019	Rossi, S et al.	Journal of Infectious Diseases
Citywide Control of Aedes Aegypti (Diptera: Culicidae) During the 2016 Zika Epidemic by Integrating Community Awareness, Education, Source Reduction, Larvicides, and Mass Mosquito Trapping	Exclusion	Duplicates		2019	Barrera, R et al.	Journal of Medical Entomology
Chikungunya Virus Infections in Military Deployments in Tropical Settings—a Narrative Minireview	Exclusion	Duplicates		2019	Frickmann, H et al.	Viruses
Using Big Data to Monitor the Introduction and Spread of Chikungunya, Europe, 2017	Exclusion	Duplicates		2019	Rocklöv, J et al.	Emerging Infectious Diseases
Emerging Arboviruses of Medical Importance in the Mediterranean Region	Exclusion	Duplicates		2019	Papa, A	Journal of Clinical Virology
Parsonage-Turner Syndrome Following Chikungunya Virus Infection: a Case Report	Exclusion	Duplicates		2019	Farias, LABG et al.	Asian Pacific Journal of Tropical Medicine
El Niño Southern Oscillation, Overseas Arrivals and Imported Chikungunya Cases in Australia: a Time Series Analysis	Exclusion	Duplicates		2019	Huang, X et al.	PLOS Neglected Tropical Diseases
Predicting Aquatic Development and Mortality Rates of Aedes Aegypti	Exclusion	Duplicates		2019	Zapletal, J et al.	PLOS ONE
Past and Future Spread of the Arbovirus Vectors Aedes Aegypti and Aedes Albopictus	Exclusion	Duplicates		2019	Kraemer, MUG et al.	Nature Microbiology
Surveillance of Aedes Aegypti Indoors and Outdoors Using Autocidal Gravid Ovitraps in South Texas During Local Transmission of Zika Virus, 2016 to 2018	Exclusion	Duplicates		2019	Martin, E et al.	Acta Tropica
The UK's Suitability for Aedes Albopictus in Current and Future Climates	Exclusion	Duplicates		2019	Metelmann, S et al.	Journal of the Royal Society Interface
Inactivation and Removal of Chikungunya Virus and Mayaro Virus From Plasma-Derived Medicinal Products	Exclusion	Duplicates		2019	Yue, C et al.	Viruses
No Chikungunya Virus Infections Among Dutch Long-Term Travellers to (Sub)Tropical Countries: a Prospective Study 2008-2011	Exclusion	Duplicates		2019	Overbosch, FW et al.	BMC Infectious Diseases
Genetic Determinants of the Re-Emergence of Arboviral Diseases	Exclusion	Duplicates		2019	Ketkar, H et al.	Viruses
Evolutionary and Ecological Insights Into the Emergence of Arthropod-Borne Viruses	Exclusion	Duplicates		2019	Marklewitz, M et al.	Acta Tropica
From Dengue to Zika: the Wide Spread of Mosquito-Borne Arboviruses	Exclusion	Duplicates		2019	Sukhralia, S et al.	European Journal of Clinical Microbiology and Infectious Diseases
Temperature Dependent Transmission Potential Model for Chikungunya in India	Exclusion	Duplicates		2019	Kakarla, SG et al.	Science of the Total Environment
Excess Deaths Associated With the 2014 Chikungunya Epidemic in Jamaica	Exclusion	Duplicates		2019	Ribas Freitas, ARR et al.	Pathogens and Global Health
Emerging and Re-Emerging Viruses Affecting the Nervous System	Exclusion	Duplicates		2019	Meyding-Lamadé, U et al.	Neurological Research and Practice
Correlation of the Basic Reproduction Number (R0) and Eco-Environmental Variables in Colombian Municipalities With Chikungunya Outbreaks During 2014-2016	Exclusion	Duplicates		2019	Peña-García, VH et al.	PLOS Neglected Tropical Diseases
Selected Arboviral Diseases Imported to Poland – Current State of Knowledge and Perspectives for Research	Exclusion	Duplicates		2019	Kuna, A et al.	Annals of Agricultural and Environmental Medicine
Spatial Distribution of Aedes Aegypti (Diptera: Culicidae) in Vulnerable Areas for the Transmission of Arboviruses	Exclusion	Duplicates		2019	Soares, ENL et al.	Revista da Sociedade Brasileira de Medicina Tropical
Outbreak of Malaria, Dengue and Chikungunya in Pakistan: Recent Insights About Prevalence, Diagnosis and Treatment	Exclusion	Duplicates		2019	Hassan Bin Asad, MH et al.	Pakistan Journal of Pharmaceutical Sciences
Aedes-Chikungunya Virus Interaction: Key Role of Vector Midguts Microbiota and Its Saliva in the Host Infection	Exclusion	Duplicates		2019	Monteiro, VVS et al.	Frontiers in Microbiology
Current Challenges in the Development of Vaccines and Drugs Against Emerging Vector-Borne Diseases	Exclusion	Duplicates		2019	Kim, KS	Current Medicinal Chemistry
Endogenous Non-Retroviral Elements in Genomes of Aedes Mosquitoes and Vector Competence	Exclusion	Duplicates		2019	Houé, V et al.	Emerging Microbes and Infections
Dengue Situation in Bangladesh: an Epidemiological Shift in Terms of Morbidity and Mortality	Exclusion	Duplicates		2019	Mutsuddy, P et al.	Canadian Journal of Infectious Diseases and Medical Microbiology
A Simple Model to Predict the Potential Abundance of Aedes Aegypti Mosquitoes One Month in Advance	Exclusion	Duplicates		2019	Monaghan, AJ et al.	American Journal of Tropical Medicine and Hygiene
Establishment of an Alphavirus-Specific Neutralization Assay to Distinguish Infections With Different Members of the Semliki Forest Complex	Exclusion	Duplicates		2019	Henss, L et al.	Viruses
Islands as Hotspots for Emerging Mosquito-Borne Viruses: a One-Health Perspective	Exclusion	Duplicates		2019	Mavian, C et al.	Viruses
Impact of Recent and Future Climate Change on Vector-Borne Diseases	Exclusion	Duplicates		2019	Caminade, C et al.	Annals of the New York Academy of Sciences
Emerging Mosquito-Borne Threats and the Response From European and Eastern Mediterranean Countries	Exclusion	Duplicates		2018	Johnson, N et al.	International Journal of Environmental Research and Public Health
Dogs (Canis Familiaris) as Sentinels for Human Infectious Disease and Application to Canadian Populations: a Systematic Review	Exclusion	Duplicates		2018	Bowser, NH et al.	Veterinary Sciences
Driving Factors for the Changing Epidemiology of Vector-Borne Diseases – a Review	Exclusion	Duplicates		2018	Vasić, A et al.	Berliner und Munchener Tierarztliche Wochenschrift
A Scoping Review of Published Literature on Chikungunya Virus	Exclusion	Duplicates		2018	Mascarenhas, M et al.	PLOS ONE
Optimization of Cationic (Q)-Paper for Detection of Arboviruses in Infected Mosquitoes	Exclusion	Duplicates		2018	Glushakova, LG et al.	Journal of Virological Methods
Unexpected Outbreaks of Arbovirus Infections: Lessons Learned From the Pacific and Tropical America	Exclusion	Duplicates		2018	Musso, D et al.	The Lancet Infectious Diseases
Vector Competence of Aedes Bromeliae and Aedes Vitattus Mosquito Populations From Kenya for Chikungunya Virus	Exclusion	Duplicates		2018	Mulwa, F et al.	PLOS Neglected Tropical Diseases
Hematologic Parameters and Viral Status for Zika, Chikungunya, Bluetongue, and Epizootic Hemorrhagic Disease in White-Tailed Deer (Odocoileus Virginianus) on St. John, US Virgin Islands	Exclusion	Duplicates		2018	Reuter, JD et al.	Journal of Wildlife Diseases
Ongoing and Emerging Arbovirus Threats in Europe	Exclusion	Duplicates		2018	Barzon, L	Journal of Clinical Virology
Travel Distance and Human Movement Predict Paths of Emergence and Spatial Spread of Chikungunya in Thailand	Exclusion	Duplicates		2018	Chadsuthi, S et al.	Epidemiology and Infection
Assessment of the Public Health Threats Posed by Vector-Borne Disease in the United Kingdom (UK)	Exclusion	Duplicates		2018	Medlock, JM et al.	International Journal of Environmental Research and Public Health
The Surveillance of Chikungunya Virus in a Temperate Climate: Challenges and Possible Solutions From the Experience of Lazio Region, Italy	Exclusion	Duplicates		2018	Vairo, F et al.	Viruses
Spatial–Temporal Epidemiology Study of Chikungunya Disease in Bolivia	Exclusion	Duplicates		2018	Vargas-Cuentas, NI et al.	Advances in Astronautics Science and Technology
Ocular Manifestations of Emerging Arboviruses: Dengue Fever, Chikungunya, Zika Virus, West Nile Virus, and Yellow Fever (French Translation of the Article)	Exclusion	Duplicates		2018	Merle, H et al.	Journal Francais d'Ophtalmologie
Factors Related to Aedes Aegypti (Diptera: Culicidae) Populations and Temperature Determine Differences on Life-History Traits With Regional Implications in Disease Transmission	Exclusion	Duplicates		2018	Muttis, E et al.	Journal of Medical Entomology
Patterns of Occurrence of Dengue and Chikungunya, and Spatial Distribution of Mosquito Vector Aedes Albopictus in Swabi District, Pakistan	Exclusion	Duplicates		2018	Fatima, FS et al.	Tropical Medicine and International Health
Space-Time Clusters and Co-Occurrence of Chikungunya and Dengue Fever in Colombia From 2015 to 2016	Exclusion	Duplicates		2018	Desjardins, MR et al.	Acta Tropica
How Myeloid Cells Contribute to the Pathogenesis of Prominent Emerging Zoonotic Diseases	Exclusion	Duplicates		2018	Supramaniam, A et al.	Journal of General Virology
The Spread of Mosquito-Borne Viruses in Modern Times: a Spatio-Temporal Analysis of Dengue and Chikungunya	Exclusion	Duplicates		2018	Rossi, G et al.	Spatial and Spatio-temporal Epidemiology
Establishment and Optimization of a Liquid Bead Array for the Simultaneous Detection of Ten Insect-Borne Pathogens	Exclusion	Duplicates		2018	Wang, HY et al.	Parasites and Vectors
Experimental Risk Assessment for Chikungunya Virus Transmission Based on Vector Competence, Distribution and Temperature Suitability in Europe, 2018	Exclusion	Duplicates		2018	Heitmann, A et al.	Eurosurveillance
Endemic and Emerging Acute Virus Infections in Indonesia: an Overview of the Past Decade and Implications for the Future	Exclusion	Duplicates		2018	de Jong, W et al.	Critical Reviews in Microbiology
Persistence of Chikungunya Virus in Samples Stored at Different Temperatures	Exclusion	Duplicates		2018	Parashar, D et al.	Current Science
A Chikungunya Virus Trans-Replicase System Reveals the Importance of Delayed Nonstructural Polyprotein Processing for Efficient Replication Complex Formation in Mosquito Cells	Exclusion	Duplicates		2018	Bartholomeeusen, K et al.	Journal of Virology
Climate Patterns and Mosquito-Borne Disease Outbreaks in South and Southeast Asia	Exclusion	Duplicates		2018	Servadio, JL et al.	Journal of Infection and Public Health
Hidden Burden of Chikungunya in North India; a Prospective Study in a Tertiary Care Centre	Exclusion	Duplicates		2018	Dinkar, A et al.	Journal of Infection and Public Health
Ocular Manifestations of Emerging Arboviruses: Dengue Fever, Chikungunya, Zika Virus, West Nile Virus, and Yellow Fever	Exclusion	Duplicates		2018	Merle, H et al.	Journal Francais d'Ophtalmologie
Individual and Contextual Risk Factors for Chikungunya Virus Infection: the SEROCHIK Cross-Sectional Population-Based Study	Exclusion	Duplicates		2018	Fred, A et al.	Epidemiology and Infection
Comparative Analysis of Dengue Versus Chikungunya Outbreaks in Costa Rica	Exclusion	Duplicates		2018	Sanchez, F et al.	Ricerche di Matematica
Threats of Zika Virus Transmission for Asia and Its Hindu-Kush Himalayan Region	Exclusion	Duplicates		2018	Dhimal, M et al.	Infectious Diseases of Poverty
Seasonal Temperature Variation Influences Climate Suitability for Dengue, Chikungunya, and Zika Transmission	Exclusion	Duplicates		2018	Huber, JH et al.	PLOS Neglected Tropical Diseases
Recognizing and Managing Emerging Infectious Diseases in the Emergency Department [Digest]	Exclusion	Duplicates		2018	Millán, R et al.	Emergency medicine practice
Application of a Nonpaper Based Matrix to Preserve Chikungunya Virus Infectivity at Ambient Temperature	Exclusion	Duplicates		2018	Park, SL et al.	Vector-Borne and Zoonotic Diseases
History of Mosquito-Borne Diseases in the United States and Implications for New Pathogens	Exclusion	Duplicates		2018	Moreno-Madriñán, MJ et al.	Emerging Infectious Diseases
Potential Risks of Zika and Chikungunya Outbreaks in Brazil: a Modeling Study	Exclusion	Duplicates		2018	de Aguiar, BS et al.	International Journal of Infectious Diseases
Ecological Niche Modeling of Aedes Mosquito Vectors of Chikungunya Virus in Southeastern Senegal	Exclusion	Duplicates		2018	Richman, R et al.	Parasites and Vectors
The New European Invader Aedes (Finlaya) Koreicus: a Potential Vector of Chikungunya Virus	Exclusion	Duplicates		2018	Ciocchetta, S et al.	Pathogens and Global Health
Strengthening Preparedness for Arbovirus Infections in Mediterranean and Black Sea Countries: a Conceptual Framework to Assess Integrated Surveillance in the Context of the One Health Strategy	Exclusion	Duplicates		2018	Dente, MG et al.	International Journal of Environmental Research and Public Health
The Efficacy of the Interferon Alpha/Beta Response Versus Arboviruses Is Temperature Dependent	Exclusion	Duplicates		2018	Lane, WC et al.	mBio
Rainfall and Chikungunya Incidences in India During 2010–2014	Exclusion	Duplicates		2018	Shil, P et al.	VirusDisease
sPop: Age-Structured Discrete-Time Population Dynamics Model in C, Python, and R	Exclusion	Duplicates		2018	Erguler, K	F1000Research
Revisiting Key Entry Routes of Human Epidemic Arboviruses Into the Mainland Americas Through Large-Scale Phylogenomics	Exclusion	Duplicates		2018	Campos, T et al.	International Journal of Genomics
Effects of the Environmental Temperature on Aedes Aegypti and Aedes Albopictus Mosquitoes: a Review	Exclusion	Duplicates		2018	Reinhold, JM et al.	Insects
Functional and Structural Characterization of the Chikungunya Virus Translational Recoding Signals	Exclusion	Duplicates		2018	Kendra, JA et al.	Journal of Biological Chemistry
sPop: Age-Structured Discrete-Time Population Dynamics Model in C, Python, and R.	Exclusion	Duplicates		2018	Erguler, K	F1000Research
Affect Heuristic and Format Effect in Risk Perception	Exclusion	Duplicates		2018	Wu, LIN et al.	Social Behavior and Personality
Differential Effects of Temperature and Mosquito Genetics Determine Transmissibility of Arboviruses by Aedes Aegypti in Argentina	Exclusion	Duplicates		2018	Ciota, AT et al.	American Journal of Tropical Medicine and Hygiene
Diurnal Temperature Range and Chikungunya Virus Infection in Invasive Mosquito Vectors	Exclusion	Duplicates		2018	Alto, BW et al.	Journal of Medical Entomology
Mosquito-Transmitted Infections	Exclusion	Duplicates		2018	Jelinek, T	Internist
Continuous-Flow, Microfluidic, qRT-PCR System for RNA Virus Detection	Exclusion	Duplicates		2018	Fernandez-Carballo, BL et al.	Analytical and Bioanalytical Chemistry
Potential Impact of Climate Change on Emerging Vector-Borne and Other Infections in the UK	Exclusion	Duplicates		2017	Baylis, M	Environmental Health: A Global Access Science Source
Decoupling of Active and Passive Reasons for the Invasion Dynamics of Aedes Albopictus Skuse (Diptera: Culicidae): Comparisons of Dispersal History in the Apennine and Florida Peninsulas	Exclusion	Duplicates		2017	Hammer, T et al.	Journal of Vector Ecology
Lower Temperatures Reduce Type I Interferon Activity and Promote Alphaviral Arthritis	Exclusion	Duplicates		2017	Prow, NA et al.	PLOS Pathogens
Estimating Vector-Borne Viral Infections in the Urban Setting of the 2020 Tokyo Olympics, Japan, Using Mathematical Modeling	Exclusion	Duplicates		2017	Furuya, H	Tokai Journal of Experimental and Clinical Medicine
Analysing Increasing Trends of Guillain-Barré Syndrome (GBS) and Dengue Cases in Hong Kong Using Meteorological Data	Exclusion	Duplicates		2017	Tang, X et al.	PLOS ONE
Leptospirosis: Molecular Trial Path and Immunopathogenesis Correlated With Dengue, Malaria and Mimetic Hemorrhagic Infections	Exclusion	Duplicates		2017	Sivan, SP et al.	Acta Tropica
Modelling the Effects of Global Climate Change on Chikungunya Transmission in the 21st Century	Exclusion	Duplicates		2017	Tjaden, NB et al.	Scientific Reports
Behavioral, Climatic, and Environmental Risk Factors for Zika and Chikungunya Virus Infections in Rio de Janeiro, Brazil, 2015-16	Exclusion	Duplicates		2017	Fuller, TL et al.	PLOS ONE
Evolution and Emergence of Pathogenic Viruses: Past, Present, and Future	Exclusion	Duplicates		2017	Parvez, MK et al.	Intervirology
Effectiveness and Economic Assessment of Routine Larviciding for Prevention of Chikungunya and Dengue in Temperate Urban Settings in Europe	Exclusion	Duplicates		2017	Guzzetta, G et al.	PLOS Neglected Tropical Diseases
Chikungunya Virus Seroprevalence and Associated Factors Among Hospital Attendees in Two States of Southwest Nigeria: a Preliminary Assessment	Exclusion	Duplicates		2017	Olajiga, OM et al.	Immunological Investigations
Vector Competence of Populations of Aedes Aegypti From Three Distinct Cities in Kenya for Chikungunya Virus	Exclusion	Duplicates		2017	Agha, SB et al.	PLOS Neglected Tropical Diseases
Emerging Arboviral Human Diseases in Southern Europe	Exclusion	Duplicates		2017	Papa, A	Journal of Medical Virology
Global Warming — More and Other Infectious Diseases in Germany?	Exclusion	Duplicates		2017	Bogner, J	MMW-Fortschritte der Medizin
High Risk for Chikungunya Virus to Initiate an Enzootic Sylvatic Cycle in the Tropical Americas	Exclusion	Duplicates		2017	Lourenço-de-Oliveira, R et al.	PLOS Neglected Tropical Diseases
Co-Occurrence of Viruses and Mosquitoes at the Vectors’ Optimal Climate Range: an Underestimated Risk to Temperate Regions?	Exclusion	Duplicates		2017	Blagrove, MSC et al.	PLOS Neglected Tropical Diseases
Assessment of the Probability of Autochthonous Transmission of Chikungunya Virus in Canada Under Recent and Projected Climate Change	Exclusion	Duplicates		2017	Ng, V et al.	Environmental Health Perspectives
Current Status and Outlook of Mosquito-Borne Diseases in Korea	Exclusion	Duplicates		2017	Yeom, JS	Journal of the Korean Medical Association
Zika Virus: Obstetric and Pediatric Anesthesia Considerations	Exclusion	Duplicates		2017	Tutiven, JL et al.	Anesthesia and Analgesia
A Decade of Colonization: the Spread of the Asian Tiger Mosquito in Pennsylvania and Implications for Disease Risk	Exclusion	Duplicates		2017	Taber, ED et al.	Journal of Vector Ecology
A Comparative Analysis of Chikungunya and Zika Transmission	Exclusion	Duplicates		2017	Riou, J et al.	Epidemics
Emergent and Reemergent Arboviruses in South America and the Caribbean: Why So Many and Why Now?	Exclusion	Duplicates		2017	Marcondes, CB et al.	Journal of Medical Entomology
Detecting the Impact of Temperature on Transmission of Zika, Dengue, and Chikungunya Using Mechanistic Models	Exclusion	Duplicates		2017	Mordecai, EA et al.	PLOS Neglected Tropical Diseases
A Large-Scale Stochastic Spatiotemporal Model for Aedes Albopictus-Borne Chikungunya Epidemiology	Exclusion	Duplicates		2017	Erguler, K et al.	PLOS ONE
Environmental and Social Change Drive the Explosive Emergence of Zika Virus in the Americas	Exclusion	Duplicates		2017	Ali, S et al.	PLOS Neglected Tropical Diseases
The Spread of Zika and the Potential for Global Arbovirus Syndemics	Exclusion	Duplicates		2017	Singer, M	Global Public Health
Zika Virus Mosquito Vectors: Competence, Biology, and Vector Control	Exclusion	Duplicates		2017	Kauffman, EB et al.	Journal of Infectious Diseases
Towards Pathogen Inactivation of Red Blood Cells and Whole Blood Targeting Viral DNA/RNA: Design, Technologies, and Future Prospects for Developing Countries	Exclusion	Duplicates		2017	Drew, VJ et al.	Blood Transfusion
Mosquito-Borne Diseases as a Global Health Problem: Implications for Pregnancy and Travel	Exclusion	Duplicates		2017	Diouf, K et al.	Obstetrical and Gynecological Survey
Zika and Chikungunya: Mosquito-Borne Viruses in a Changing World	Exclusion	Duplicates		2017	Shragai, T et al.	Annals of the New York Academy of Sciences
The Effect of Climate Change on Skin Disease in North America	Exclusion	Duplicates		2017	Kaffenberger, BH et al.	Journal of the American Academy of Dermatology
The Potential Role of Wolbachia in Controlling the Transmission of Emerging Human Arboviral Infections	Exclusion	Duplicates		2017	Kamtchum-Tatuene, J et al.	Current Opinion in Infectious Diseases
Declining Prevalence of Disease Vectors Under Climate Change	Exclusion	Duplicates		2016	Escobar, LE et al.	Scientific Reports
Mosquito-Transmitted Viruses – the Great Brazilian Challenge	Exclusion	Duplicates		2016	Mota, MTDO et al.	Brazilian Journal of Microbiology
Chikungunya: an Unexpected Emergence in Europe	Exclusion	Duplicates		2016	Amraoui, F et al.	Current Opinion in Virology
How Social Structures, Space, and Behaviors Shape the Spread of Infectious Diseases Using Chikungunya as a Case Study	Exclusion	Duplicates		2016	Salje, H et al.	Proceedings of the National Academy of Sciences of the United States of America
Febrile Illness Diagnostics and the Malaria-Industrial Complex: a Socio-Environmental Perspective	Exclusion	Duplicates		2016	Stoler, J et al.	BMC Infectious Diseases
Genetic Variability and Spatial Distribution in Small Geographic Scale of Aedes Aegypti (Diptera: Culicidae) Under Different Climatic Conditions in Northeastern Brazil	Exclusion	Duplicates		2016	Steffler, LM et al.	Parasites and Vectors
Chikungunya in the Region of the Americas. a Challenge for Rheumatologists and Health Care Systems	Exclusion	Duplicates		2016	Pineda, C et al.	Clinical Rheumatology
Public Health Responses to and Challenges for the Control of Dengue Transmission in High-Income Countries: Four Case Studies	Exclusion	Duplicates		2016	Viennet, E et al.	PLOS Neglected Tropical Diseases
Testing of Visual and Chemical Attractants in Correlation With the Development and Field Evaluation of an Autodissemination Station for the Suppression of Aedes Aegypti and Aedes Albopictus in Florida	Exclusion	Duplicates		2016	Kartzinel, MA et al.	Journal of the American Mosquito Control Association
Virus-Specific Thermostability and Heat Inactivation Profiles of Alphaviruses	Exclusion	Duplicates		2016	Park, SL et al.	Journal of Virological Methods
Diagnosis and Management of Undifferentiated Fever in Children	Exclusion	Duplicates		2016	Long, SS	Journal of Infection
Vector Competence of Aedes Aegypti in Transmitting Chikungunya Virus: Effects and Implications of Extrinsic Incubation Temperature on Dissemination and Infection Rates	Exclusion	Duplicates		2016	Mbaika, S et al.	Virology Journal
Potential Risk of Dengue and Chikungunya Outbreaks in Northern Italy Based on a Population Model of Aedes Albopictus (Diptera: Culicidae)	Exclusion	Duplicates		2016	Guzzetta, G et al.	PLOS Neglected Tropical Diseases
Antiviral Hammerhead Ribozymes Are Effective for Developing Transgenic Suppression of Chikungunya Virus in Aedes Aegypti Mosquitoes	Exclusion	Duplicates		2016	Mishra, P et al.	Viruses
Diapause of Aedes Albopictus and the Related Molecular Mechanisms	Exclusion	Duplicates		2016	Xia, D et al.	Chinese journal of parasitology & parasitic diseases
Population Genetics and Ecological Niche of Invasive Aedes Albopictus in Mexico	Exclusion	Duplicates		2016	Pech-May, A et al.	Acta Tropica
Mapping Global Environmental Suitability for Zika Virus	Exclusion	Duplicates		2016	Messina, JP et al.	eLife
Effects of an In-Frame Deletion of the 6k Gene Locus From the Genome of Ross River Virus	Exclusion	Duplicates		2016	Taylor, A et al.	Journal of Virology
Emerging and Changing Viral Diseases in the New Millennium	Exclusion	Duplicates		2016	Scully, C et al.	Oral Diseases
Geographic Variation in the Response of Culex Pipiens Life History Traits to Temperature	Exclusion	Duplicates		2016	Ruybal, JE et al.	Parasites and Vectors
Large-Scale Modelling of the Environmentally-Driven Population Dynamics of Temperate Aedes Albopictus (Skuse)	Exclusion	Duplicates		2016	Erguler, K et al.	PLOS ONE
Assessing Chikungunya Risk in a Metropolitan Area of Argentina Through Satellite Images and Mathematical Models	Exclusion	Duplicates		2016	Ruiz-Moreno, D	BMC Infectious Diseases
Seroprevalence of Asian Lineage Chikungunya Virus Infection on Saint Martin Island, 7 Months After the 2013 Emergence	Exclusion	Duplicates		2016	Gay, N et al.	American Journal of Tropical Medicine and Hygiene
The Impact of Rainfall and Temperature on the Spatial Progression of Cases During the Chikungunya Re-Emergence in Thailand in 2008-2009	Exclusion	Duplicates		2016	Chadsuthi, S et al.	Transactions of the Royal Society of Tropical Medicine and Hygiene
Chikungunya in Jamaica - Public Health Effects and Clinical Features in Children	Exclusion	Duplicates		2016	Christie, CDC et al.	West Indian Medical Journal
Assessing Seasonal Risks for the Introduction and Mosquito-Borne Spread of Zika Virus in Europe	Exclusion	Duplicates		2016	Rocklöv, J et al.	eBioMedicine
Emerging Arboviruses and Public Health Challenges in Brazil	Exclusion	Duplicates		2016	Lima-Camara, TN	Revista de Saude Publica
Chikungunya: Epidemiology	Exclusion	Duplicates		2016	Petersen, LR et al.	F1000Research
Zika Without Symptoms in Returning Travellers: What Are the Implications?	Exclusion	Duplicates		2016	Ginier, M et al.	Travel Medicine and Infectious Disease
Tropical Ophthalmology: Intraocular Inflammation Caused by “New” Infectious Pathogens and Travel-Related Infections	Exclusion	Duplicates		2016	Pleyer, U et al.
Chikungunya Virus Infection Alters Expression of MicroRNAs Involved in Cellular Proliferation, Immune Response and Apoptosis	Exclusion	Duplicates		2015	Sharma, A et al.	Intervirology
An Entomological Review of Invasive Mosquitoes in Europe	Exclusion	Duplicates		2015	Medlock, JM et al.	Bulletin of Entomological Research
Rapidly Evolving Outbreak of a Febrile Illness in Rural Haiti: the Importance of a Field Diagnosis of Chikungunya Virus in Remote Locations	Exclusion	Duplicates		2015	McGraw, IT et al.	Vector-Borne and Zoonotic Diseases
Temperature Tolerance and Inactivation of Chikungunya Virus	Exclusion	Duplicates		2015	Huang, YJS et al.	Vector-Borne and Zoonotic Diseases
Development and Evaluation of a SYBR Green-Based Real-Time Multiplex RT-PCR Assay for Simultaneous Detection and Serotyping of Dengue and Chikungunya Viruses	Exclusion	Duplicates		2015	Chen, H et al.	Journal of Molecular Diagnostics
The Use of Serum Spotted Onto Filter Paper for Diagnosing and Monitoring Chikungunya Virus Infection	Exclusion	Duplicates		2015	Matheus, S et al.	Journal of Clinical Virology
"ISA-Lation" of Single-Stranded Positive-Sense RNA Viruses From Non-Infectious Clinical/Animal Samples	Exclusion	Duplicates		2015	Aubry, F et al.	PLOS ONE
The Potential for the Establishment of New Arbovirus Transmission Cycles in Europe	Exclusion	Duplicates		2015	Higgs, S et al.	Transactions of the Royal Society of Tropical Medicine and Hygiene
Travelers With Chikungunya Virus Infection Returning to Northwest Italy From the Caribbean and Central America During June-November 2014	Exclusion	Duplicates		2015	Burdino, E et al.	Journal of Travel Medicine
Parity and Longevity of Aedes Aegypti According to Temperatures in Controlled Conditions and Consequences on Dengue Transmission Risks	Exclusion	Duplicates		2015	Goindin, D et al.	PLOS ONE
Aedes Aegypti (Diptera: Culicidae) in Mauritania: First Report on the Presence of the Arbovirus Mosquito Vector in Nouakchott	Exclusion	Duplicates		2015	Mint Lekweiry, KM et al.	Journal of Medical Entomology
The Global Distribution of the Arbovirus Vectors Aedes Aegypti and Ae. Albopictus	Exclusion	Duplicates		2015	Kraemer, MUG et al.	eLife
Autochthonous Chikungunya Transmission and Extreme Climate Events in Southern France	Exclusion	Duplicates		2015	Roiz, D et al.	PLOS Neglected Tropical Diseases
Effect of Climate Change on Vector-Borne Disease Risk in the UK	Exclusion	Duplicates		2015	Medlock, JM et al.	The Lancet Infectious Diseases
Chikungunya Virus Transmission Potential by Local Aedes Mosquitoes in the Americas and Europe	Exclusion	Duplicates		2015	Vega-Rúa, A et al.	PLOS Neglected Tropical Diseases
Immunogenicity, Safety, and Tolerability of a Recombinant Measles-Virus-Based Chikungunya Vaccine: a Randomised, Double-Blind, Placebo-Controlled, Active-Comparator, First-In-Man Trial	Exclusion	Duplicates		2015	Ramsauer, K et al.	The Lancet Infectious Diseases
A Small Antigenic Determinant of the Chikungunya Virus E2 Protein Is Sufficient to Induce Neutralizing Antibodies Which Are Partially Protective in Mice	Exclusion	Duplicates		2015	Weber, C et al.	PLOS Neglected Tropical Diseases
Viral Exanthems	Exclusion	Duplicates		2015	Keighley, CL et al.	Current Opinion in Infectious Diseases
Assessment of Changes of Vector Borne Diseases With Wetland Characteristics Using Multivariate Analysis	Exclusion	Duplicates		2015	Sheela, AM et al.	Environmental Geochemistry and Health
Waiting for Chikungunya Fever in Argentina: Spatio-Temporal Risk Maps	Exclusion	Duplicates		2015	Carbajo, AE et al.	Memorias do Instituto Oswaldo Cruz
Risk Factors for the Presence of Chikungunya and Dengue Vectors (Aedes Aegypti and Aedes Albopictus), Their Altitudinal Distribution and Climatic Determinants of Their Abundance in Central Nepal	Exclusion	Duplicates		2015	Dhimal, M et al.	PLOS Neglected Tropical Diseases
Impacts of the Creation, Expansion and Management of English Wetlands on Mosquito Presence and Abundance - Developing Strategies for Future Disease Mitigation	Exclusion	Duplicates		2015	Medlock, JM et al.	Parasites and Vectors
The Mosquito-Borne Viruses in Europe	Exclusion	Duplicates		2015	Rossati, A et al.	Recenti Progressi in Medicina
Estimating Drivers of Autochthonous Transmission of Chikungunya Virus in Its Invasion of the Americas	Exclusion	Duplicates		2015	Perkins, TA et al.	PLoS Currents
Seroepidemiology of Selected Arboviruses in Febrile Patients Visiting Selected Health Facilities in the Lake/River Basin Areas of Lake Baringo, Lake Naivasha, and Tana River, Kenya	Exclusion	Duplicates		2015	Tigoi, C et al.	Vector-Borne and Zoonotic Diseases
Laboratory Evaluation of Indian Medicinal Plants as Repellents Against Malaria, Dengue, and Filariasis Vector Mosquitoes	Exclusion	Duplicates		2015	Govindarajan, M et al.	Parasitology Research
The First Imported Case Infected With Chikungunya Virus in Korea	Exclusion	Duplicates		2015	Hwang, JH et al.	Infection and Chemotherapy
Climate Change Influences on Global Distributions of Dengue and Chikungunya Virus Vectors	Exclusion	Duplicates		2015	Campbell, LP et al.	Philosophical Transactions of the Royal Society B: Biological Sciences
Impact of Climate and Mosquito Vector Abundance on Sylvatic Arbovirus Circulation Dynamics in Senegal	Exclusion	Duplicates		2015	Althouse, BM et al.	American Journal of Tropical Medicine and Hygiene
Emerging Vector-Borne Zoonoses: Eco-Epidemiology and Public Health Implications in India	Exclusion	Duplicates		2014	Dhiman, RC	Frontiers in Public Health
Chikungunya at the Door - Déjà Vu All Over Again?	Exclusion	Duplicates		2014	Morens, DM et al.	New England Journal of Medicine
Aquatic Invasive Species and Emerging Infectious Disease Threats: a One Health Perspective	Exclusion	Duplicates		2014	Conn, DB et al.	Aquatic Invasions
Three-Way Interactions Between Mosquito Population, Viral Strain and Temperature Underlying Chikungunya Virus Transmission Potential	Exclusion	Duplicates		2014	Zouache, K et al.	Proceedings of the Royal Society B: Biological Sciences
Nowcasting the Spread of Chikungunya Virus in the Americas	Exclusion	Duplicates		2014	Johansson, MA et al.	PLOS ONE
Chikungunya Vaccine Candidate Is Highly Attenuated and Protects Nonhuman Primates Against Telemetrically Monitored Disease Following a Single Dose	Exclusion	Duplicates		2014	Roy, CJ et al.	Journal of Infectious Diseases
Arboviral Diseases and Malaria in Australia, 2011-12: Annual Report of the National Arbovirus and Malaria Advisory Committee	Exclusion	Duplicates		2014	Knope, KE et al.	Communicable Diseases Intelligence Quarterly Report
A Neutralization Assay for Chikungunya Virus Infections in a Multiplex Format	Exclusion	Duplicates		2014	Weber, C et al.	Journal of Virological Methods
Important Vector-Borne Infectious Diseases Among Humans in Germany: Epidemiological Aspects	Exclusion	Duplicates		2014	Frank, C et al.	Bundesgesundheitsblatt - Gesundheitsforschung - Gesundheitsschutz
Vector Population Manipulation for Control of Arboviruses - a Novel Prospect for India	Exclusion	Duplicates		2014	Niranjan Reddy, BP et al.	Pest Management Science
Chikungunya Virus: Emerging Targets and New Opportunities for Medicinal Chemistry	Exclusion	Duplicates		2014	Rashad, AA et al.	Journal of Medicinal Chemistry
Recent and Projected Future Climatic Suitability of North America for the Asian Tiger Mosquito Aedes Albopictus	Exclusion	Duplicates		2014	Ogden, NH et al.	Parasites and Vectors
Species Composition, Seasonal Occurrence, Habitat Preference and Altitudinal Distribution of Malaria and Other Disease Vectors in Eastern Nepal	Exclusion	Duplicates		2014	Dhimal, M et al.	Parasites and Vectors
Dengue and Chikungunya: Long-Distance Spread and Outbreaks in Naïve Areas	Exclusion	Duplicates		2014	Rezza, G	Pathogens and Global Health
Chikungunya, Climate Change, and Human Rights	Exclusion	Duplicates		2014	Meason, B et al.	Health and Human Rights
Exposure of Epitope Residues on the Outer Face of the Chikungunya Virus Envelope Trimer Determines Antibody Neutralizing Efficacy	Exclusion	Duplicates		2014	Fong, RH et al.	Journal of Virology
Evidence of Experimental Vertical Transmission of Emerging Novel ECSA Genotype of Chikungunya Virus in Aedes Aegypti	Exclusion	Duplicates		2014	Agarwal, A et al.	PLOS Neglected Tropical Diseases
From Global to Local: Vector-Borne Disease in an Interconnected World	Exclusion	Duplicates		2014	Suk, JE et al.	European Journal of Public Health
Monitoring of Dengue and Chikungunya Viruses in Field-Caught Aedes Aegypti (Diptera: Culicidae) in Surat City, India	Exclusion	Duplicates		2014	Paingankar, MS et al.	Current Science
The Gulf Coast: a New American Underbelly of Tropical Diseases and Poverty	Exclusion	Duplicates		2014	Hotez, PJ et al.	PLOS Neglected Tropical Diseases
Aedes Albopictus (Diptera: Culicidae) as a Potential Vector of Endemic and Exotic Arboviruses in Australia	Exclusion	Duplicates		2014	Nicholson, J et al.	Journal of Medical Entomology
The Impact of Temperature on the Bionomics of Aedes (Stegomyia) Aegypti, With Special Reference to the Cool Geographic Range Margins	Exclusion	Duplicates		2014	Eisen, L et al.	Journal of Medical Entomology
Seasonality and Geographical Occurrence of West Nile Fever and Distribution of Asian Tiger Mosquito	Exclusion	Duplicates		2014	Trájer, A et al.	Idojaras
Impact of Drought on Vector-Borne Diseases - How Does One Manage the Risk?	Exclusion	Duplicates		2014	Brown, L et al.	Public Health
Hot Temperatures Can Force Delayed Mosquito Outbreaks Via Sequential Changes in Aedes Aegypti Demographic Parameters in Autocorrelated Environments	Exclusion	Duplicates		2014	Chaves, LF et al.	Acta Tropica
Validation of a Cell-Based ELISA as a Screening Tool Identifying Anti-Alphavirus Small-Molecule Inhibitors	Exclusion	Duplicates		2013	Spurgers, KB et al.	Journal of Virological Methods
Chikungunya and Dengue Autochthonous Cases in Europe, 2007-2012	Exclusion	Duplicates		2013	Tomasello, D et al.	Travel Medicine and Infectious Disease
The Effects of Climate Change and Globalization on Mosquito Vectors: Evidence From Jeju Island, South Korea on the Potential for Asian Tiger Mosquito (Aedes Albopictus) Influxes and Survival From Vietnam Rather Than Japan	Exclusion	Duplicates		2013	Lee, SH et al.	PLOS ONE
Chikungunya Virus Infection: an Overview	Exclusion	Duplicates		2013	Caglioti, C et al.	New Microbiologica
[truncated: 350 more rows]
