# Supplementary material for: Impact of climate change on the global circulation of chikungunya virus: current evidence, future projections, and adaptation strategies
Source: Infect Dis Poverty. 2026 Jul 24;15:83. doi: 10.1186/s40249-026-01480-3 (PMC13397683; doi:10.1186/s40249-026-01480-3)
Supplement: Supplementary file 3 — Supplementary Material 3 [file 40249_2026_1480_MOESM3_ESM.xlsx]

## Sheet: 1_Climate‑CHIKV associations
Additional file 3 Data from the 104 finally included eligible studies（Climate‑CHIKV associations)
Bibliometric & Study Characteristics							Geo-climatic & Socioeconomic Context					Climatic Evidence & Mechanisms								Adaptation & Policy Framework
Study Title	Citation	Publication Year	Study Period	Study Design	Disease Focus	Target Subject	Geographic Scope	Climate Zone	Economic Classification	Effect Modifiers	Syndemic Potential & Co-benefits	Temperature Association	Temperature Evidence Details	Thermal Thresholds / Optima	Precipitation Association	Precipitation Evidence Details	Humidity Association	Humidity Evidence Details	Lag Effects	Adaptation Mentioned	Specific Adaptation Measures	Adaptation Category	Adaptation Sub-category	Implementation Barriers
The Effects of Urbanization, Temperature, and Rainfall on Aedes Aegypti and Aedes Albopictus Mosquito Abundance Across a Broad Latitudinal Gradient in Central Africa	Montgomery, Matthew J et al.	2025	2020-2021	Ecological correlational and Laboratory	Primary	Mosquitoes	Africa(Cameroon)	Tropical Monsoon / Rainforest	Lower-Middle Income	Urbanization	CHIKV	NA	NA	NA	Positive correlation	Aedes aegypti abundance also increased with rainfall in Cameroon.	NA	NA	4 weeks prior	Include measures	Vector control measures that reduce human outdoor exposure to these mosquitoes are needed to reduce arboviruses transmitted by these mosquitoes.	Strengthen vector control	Integrated vector management	NA
Evaluation of Extreme Soil Moisture Conditions During the 2020 Sahel Floods and Implications for Disease Outbreaks	Thomas, NP et al.	2022	2020	Ecological correlational and Laboratory	Primary	Human cases	Africa(Chad)	Arid	Low Income	NA	CHIKV	NA	NA	NA	Positive correlation（Precipitation anomaly）	The outbreak of Chikungunya in Chad occurred in a region with relatively large positive anomalies in both precipitation and surface soil moisture in the seasonal average.	NA	NA	NA	No discussion	NA	NA	NA	NA
Climate Predicts Geographic and Temporal Variation in Mosquito-Borne Disease Dynamics on Two Continents	Caldwell, JM et al.	2021	2014-2018	Spatial modeling	Primary	Mosquitoes	Africa(Ecuador,Kenya)	Tropical / Semi-Arid	Upper-Middle / Lower-Middle Income	Poverty / Low-income	CHIKV	NA	NA	20 °C-30 °C	Region-dependent correlation	NA	NA	NA	NA	Include measures	Such mechanistic, climate-driven models will become increasingly important to support public health efforts in the face of novel climate regimes emerging due to climate change.	Monitor risk and anticipate	Climate-based early warning systems	NA
Risk Factors for Aedes aegypti Household Pupal Persistence in Longitudinal Entomological Household Surveys in Urban and Rural Kenya	Ngugi, HN et al.	2020	2014-2018	Spatial modeling	Primary	Mosquitoes	Africa(Kenyan)	Tropical Savanna / Semi-Arid	Lower-Middle Income	Human behavior	CHIKV	Negative correlation	Increasing rainfall and decreasing temperature were associated with increasing risk of pupal abundance in Kenyan.	NA	Positive correlation	Heavy rainfall appears to favor a rapid increase in the abundance of mosquito vectors and may also extend the transmission period of arboviruses in Kenyan.	NA	NA	NA	Include measures	Vector control interventions should target risk factors for abundance such as vegetation in the peri-domicile area in addition to current interventions involving reducing the numbers of breeding habitats.	Strengthen vector control	Integrated vector management	NA
Seasonal Changes in the Distribution and Relative Abundance of the Dengue Vector, Aedes alhopictus in Two Villages in Mauritius: Implications for a Sterile Release Programme	Iyaloo, DP et al.	2019	2013-2015	Ecological correlational	Secondly	Mosquitoes	Africa(Mauritius)	Tropical Savanna	Upper-Middle Income	NA	CHIKV and Dengue	Positive correlation	NA	NA	Positive correlation	NA	Positive correlation	NA	NA	Include measures	Before sterile males are released in Panchvati, the establishment of a buffer zone around the village must be contemplated to prevent the migration of feral females from the outskirt region.	Reduce epidemic risk	Urban Planning & Water Management	NA
Ecological Niche Modeling of Aedes and Culex Mosquitoes: A Risk Map for Chikungunya and West Nile Viruses in Zambia	Velu, RM et al.	2023	2021	Ecological correlational	Primary	Mosquitoes	Africa(Zambia)	Humid Subtropical / Tropical	Lower-Middle Income	NA	CHIKV	Positive correlation	NA	25 °C-27 °C	Negative correlation	NA	NA	NA	NA	Include measures	There is a need to alert decision-making officials to strengthen surveillance in the country.	Monitor risk and anticipate	Integrated vector-virus surveillance	NA
Impact of Temperature on Survival, Development and Longevity of Aedes Aegypti and Aedes Albopictus (Diptera: Culicidae) in Phnom Penh, Cambodia	Doeurk, Bros et al.	2025	2024	Ecological correlational and Laboratory	Primary	Mosquitoes	Asia（Cambodia）	Tropical Monsoon	Lower-Middle Income	NA	CHIKV	Positive correlation ( Excluding extreme high temperatures)	NA	25 °C-30 °C	NA	NA	NA	NA	NA	Include measures	The rise of urban heat and increased temperatures due to human infrastructure, which may further support its expansion into regions that were previously unsuitable.	Reduce epidemic risk	Urban Planning & Water Management	NA
The Ecological Factors Contributing to the Chikungunya Outbreak in Ruili, a Border City in Yunnan Province, China	Yang, Yu-Feng et al.	2025	2019	Ecological correlational and Laboratory	Primary	Human cases	Asia（China）	Humid Subtropical (Note: Southern Epidemic Zone)	Upper-Middle Income	NA	CHIKV	NA	NA	NA	Positive correlation	The occurrence of local cases was positively associated with the presence of local cases reported in the previous week and precipitation levels in the week before last in China.	NA	NA	2 weeks prior	Include measures	Given that border cities are particularly vulnerable to disease importation targeted interventions should be implemented during peak transmission periods, focusing on strengthening surveillance at entry points and enhancing vector control measures.	Monitor risk and anticipate	Integrated vector-virus surveillance	NA
Impact of Rainfall on Aedes Aegypti Populations	Valdez, L D et al.	2018	1981-2010	Ecological correlational	Primary	Mosquitoes	Asia（China）	Humid Subtropical	Upper-Middle Income	NA	CHIKV	NA	NA	NA	Negative correlation	A higher variability in the rainfall time distribution will decrease the maximum abundance of Ae. aegypti during the summer in China.	NA	NA	NA	No discussion	NA	NA	NA	NA
Rainfall and Chikungunya Incidences in India During 2010-2014	Shil, P et al.	2018	2010-2014	Ecological correlational	Primary	Human cases	Asia（India）	Tropical Savanna / Semi-Arid	Lower-Middle Income	NA	CHIKV	Positive correlation	It was observed that the number of cases increased with increase in both MXTand MNT in India.	20 °C-30 °C	Positive correlation	Correlation analyses revealed that there is good positive association between rainfall and occurrences of CHIKV cases in India.	NA	NA	NA	No discussion	NA	NA	NA	It should be noted that the large number of cases reported from various states consists of both rural and urban centres. Since urban centres in India are huge and densely populated, with variable population (migrant labourers, migrant workforce, tourists, etc.), it would be difficult to associate annual incidences with specific ‘outbreak’ scenarios.
Drought-Associated Chikungunya Emergence Along Coastal East Africa	Chretien, JP et al.	2007	2005-2006	Spatial modeling	Primary	Mosquitoes	Asia（India）	Tropical Savanna / Semi-Arid	Lower-Middle Income	Human behavior	CHIKV	NA	NA	NA	Negative correlation	These results suggest that drought-affected populations may be at heightened risk for chikungunya fever in India.	NA	NA	NA	No discussion	NA	NA	NA	NA
Potential Risk Areas of Aedes albopictus in South-Eastern Iran: A Vector of Dengue Fever, Zika, and Chikungunya	Nejati, J et al.	2017	2011-2015	Spatial modeling	Secondly	Mosquitoes	Asia（Iran）	Semi-Arid / Arid	Lower-Middle Income	NA	Dengue, CHIKV and Zika	NA	NA	NA	NA	NA	Positive correlation	Humidity also has a direct effect on the durability of breeding sites and larval survival rates, where high RH (68–80%) can increase fecundity in Iran.	NA	Include measures	Although our model was validated by limited field measurements, further monitoring and refinement will be necessary, as well as expanding to more northern provinces in Iran where the populations of Ae. albopictus have been predicted.	Monitor risk and anticipate	Integrated vector-virus surveillance	NA
Risk Factors for the Presence of Chikungunya and Dengue Vectors (Aedes aegypti and Aedes albopictus), Their Altitudinal Distribution and Climatic Determinants of Their Abundance in Central Nepal	Dhimal, M et al.	2015	2011-2012	Spatial modeling	Secondly	Mosquitoes	Asia（Nepal）	Subtropical Highland	Lower-Middle Income	Human behavior	CHIKV and Dengue	Positive correlation	An increase of the mean temperature had a positive effect in Nepal.	10°C-25°C（Mosquitoes）	Negative correlation	Total rainfall had a significant negative effect in Nepal.	Positive correlation	Relative humidity had a significant positive effect in Nepal.	NA	Include measures	In addition, better knowledge of the occurrence of these vector mosquito species in the study areas may be valuable for targeted early warnings about the potential spread of the diseases, increasing the awareness of the general public and tourists, and promoting community-level as well as individual preventive and control measures.	Reduce epidemic risk	Community behavior change	NA
Non-Linear Associations Between Meteorological Factors, Ambient Air Pollutants and Major Mosquito-Borne Diseases in Thailand	Tewari, P et al.	2023	2003-2010	Ecological correlational	Primary	Human cases	Asia（Thailand）	Tropical Savanna	Upper-Middle Income	NA	CHIKV	Positive correlation ( Excluding extreme high temperatures)	Temperatures between 17.64°C and 26.75°C 2-months prior were positively associated with CHIKV incidence rates, while temperatures between 27.11°C (IRR: 0.82, 95% CI: 0.69–0.98) and 34.50°C (IRR: 2.75e—09, 95% CI: 1.23 × 10−11–6.10 × 10−07) were estimated to be negatively associated with CHIKV incidence rates in Thailand.	17.64°C-34.50°C	Negative correlation	For CHIKV, total precipitation values in the preceding 2-months between 0.00mm (IRR: 0.44, 95% CI: 0.19–0.99) and 0.02mm (IRR: 0.48, 95% CI: 0.23–0.99) were found to be negatively associated with disease incidence rates in Thailand.	Positive correlation	For CHIKV, RH values in the preceding 2 months between 59% (IRR: 3.05, 95% CI: 1.04–8.98) and 68% (IRR: 2.24, 95% CI: 1.01–4.98) were estimated to be significantly positively associated with disease incidence rates in Thailand.	NA	Include measures	Further studies should employ these factors to understand and predict risk factors associated with mosquito-borne disease transmission.	Monitor risk and anticipate	Climate-based early warning systems	NA
Temperature Dependent Transmission Potential Model for Chikungunya in India.	Kakarla, SG et al.	2019	1948-2016	Spatial modeling	Primary	Mosquitoes	Asia（Thailand）	Tropical Savanna	Upper-Middle Income	NA	CHIKV	Positive correlation	NA	20 °C-34 °C	NA	NA	NA	NA	NA	Include measures	This temperature driven model provides regions risk for chikungunya transmission and regions predicted for likely occurrence of disease outbreaks in India.This mechanistic model predicts with the help of climate suitability for transmission risk at different seasons for further implementation of strategic planning for disease and vector control operations.	Monitor risk and anticipate	Climate-based early warning systems	NA
The Impact of Rainfall and Temperature on the Spatial Progression of Cases during the Chikungunya Re-Emergence in Thailand in 2008-2009.	Chadsuthi, S et al.	2016	2008-2009	Spatial modeling	Primary	Mosquitoes	Asia（Thailand）	Tropical Savanna	Upper-Middle Income	NA	CHIKV	Positive correlation	Districts north of 6.9 degrees latitude showed a greater positive correlation with temperature in Thailand.	NA	Positive correlation	Districts south of 6.9 degrees latitude had a high positive correlation with rainfall in Thailand.	NA	NA	3 weeks prior	No discussion	NA	NA	NA	NA
Suitability of European Climate for the Asian Tiger Mosquito Aedes Albopictus: Recent Trends and Future Scenarios	Caminade, C et al.	2012	1990-2009	Spatial modeling	Primary	Mosquitoes	Europe	Temperate / Mediterranean	High Income	NA	CHIKV	Positive correlation	For summer temperatures, suitability was zero when temperatures were lower than 15°C and higher than 30°C, and maximum between 20°C and 25°C in Europe.	NA	Positive correlation	For annual precipitation, suitability was reduced to zero when rainfall was lower than 450 mm, and maximum when precipitation was higher than 800 mm in Europe.	NA	NA	NA	No discussion	NA	NA	NA	NA
The Spread of Aedes Albopictus in Metropolitan France: Contribution of Environmental Drivers and Human Activities and Predictions for a Near Future	Roche, B et al.	2015	2006-2014	Spatial modeling	Primary	Mosquitoes	Europe（France）	Mediterranean (Note: Southern Epidemic Zone)	High Income	Human behavior	CHIKV	Positive correlation	The minimum temperature in the coldest month causes a decline in the Aedes albopictus population in France.	NA	NA	NA	NA	NA	NA	Include measures	Indeed, such tools, able to predict invasion of a mosquito that can serve as a potential vector of many pathogens, allows improving surveillance and risk forecasting through a better and more representative spatial sampling.	Monitor risk and anticipate	Integrated vector-virus surveillance	NA
Autochthonous Chikungunya Transmission and Extreme Climate Events in Southern France	Roiz, D et al.	2015	2010-2014	Ecological correlational	Primary	Mosquitoes	Europe（France）	Mediterranean (Note: Southern Epidemic Zone)	High Income	NA	CHIKV	NA	NA	NA	Positive correlation	We have shown that the extreme precipitation event clearly contributed to increasing and extending the abundance of the disease vector Ae. albopictus France.	NA	NA	NA	Include measures	We believe that our results should be brought to the attention of those involved in the surveillance and control of vectors and vector-borne diseases in the context of global change in temperate as well as tropical areas of the world.	Monitor risk and anticipate	Integrated vector-virus surveillance	NA
High Vector Competence for Chikungunya Virus but Heavily Reduced Locomotor Activity of Aedes Albopictus From Germany at Low Temperatures	Lühken, R et al.	2024	2015	Ecological correlational and Laboratory	Primary	Mosquitoes	Europe（Germany）	Marine West Coast	High Income	NA	CHIKV	Positive correlation	The proportion significantly increased for the activity peak with increasing temperature in Germany.	18°C-24°C（Mosquitoes）	NA	NA	NA	NA	NA	No discussion	NA	NA	NA	NA
Effects of Temperature and Rainfall on the Activity and Dynamics of Host-Seeking Aedes Albopictus Females in Northern Italy	Roiz, D et al.	2010	2008	Ecological correlational	Primary	Mosquitoes	Europe（Italy）	Mediterranean	High Income	Travel / Tourism	CHIKV	Positive correlation	A positive linear relationship between weekly female abundance from week 14 to 26 and the average minimum tem-perature recorded in the previous week of sampling wasfound in Italy.	NA	Negative correlation	From the 38th to the 47th week (when abundance was de-creasing) a negative linear relationship between adult female abundance and the averageminimum temperature of the previous week of sampling wasfound in Italy.	NA	NA	4 weeks prior	Include measures	Further experimental and modeling work is now needed topredict how this species will change its spatial distributionand seasonal activity in relation to changes in climate andland use in Europe where this alien species could exert asigniﬁcant impact on human health.	Monitor risk and anticipate	Climate-based early warning systems	NA
Interplay of Climate Change With Physiological Changes in Adult Aedes Albopictus	Enukoha, C et al.	2024	2010	Ecological correlational and Laboratory	Primary	Mosquitoes	Europe（Italy）	Mediterranean	High Income	NA	CHIKV	NA	NA	NA	Positive correlation	With less rainfall, there might have been fewer sources of standing water available for the mosquitoes to lay eggs in, leading to a low number of emerged mosquitoes in Italy.	NA	NA	NA	Include measures	Continued monitoring and further research into the ecological impacts of climate change on mosquito populations.	Monitor risk and anticipate	Climate-based early warning systems	NA
Spread and Establishment of Aedes Albopictus in Southern Switzerland Between 2003 and 2014: An Analysis of Oviposition Data and Weather Conditions	Flacio, E et al.	2016	2003-2014	Ecological correlational	Primary	Mosquitoes	Europe（Italy）	Mediterranean	High Income	Human behavior	CHIKV	Positive correlation	NA	NA	Negative correlation	Rain was negatively associated with the presence of eggs in the traps in Italy.	NA	NA	NA	Include measures	Though the local patterns may differ due to variations in traffic load and local climatic conditions, our results suggest a more universal trend in that Ae. albopictus continues spreading and increasing in densities, which is a call for continued surveillance.	Monitor risk and anticipate	Integrated vector-virus surveillance	NA
Aedes Albopictus (Diptera: Culicidae) Monitoring in the Lazio Region (Central Italy)	Romiti, F et al.	2021	2017-2019	Ecological correlational	Primary	Mosquitoes	Europe（Italy）	Mediterranean	High Income	Human behavior	CHIKV	NA	NA	NA	Negative correlation	Precipitations showed a negative effect on oviposition activity in Italy.	NA	NA	NA	Include measures	Besides, in a risk reduction perspective, Local Health Authorities and governance should carry out awareness campaigns to help community eliminating and controlling mosquito breeding sites in private properties.	Reduce epidemic risk	Community behavior change	NA
Temperature Characterization of Different Urban Microhabitats of Aedes Albopictus (Diptera Culicidae) in Central-Northern Italy	Vallorani, R et al.	2015	2007-2012	Ecological correlational	Primary	Mosquitoes	Europe（Italy）	Mediterranean	High Income	NA	CHIKV	Positive correlation	NA	NA	NA	NA	NA	NA	NA	No discussion	NA	NA	NA	NA
Terra and Aqua Satellites Track Tiger Mosquito Invasion: Modelling the Potential Distribution of Aedes Albopictus in North-Eastern Italy	Neteler, M et al.	2011	2001-2009	Spatial modeling	Primary	Mosquitoes	Europe（Italy）	Mediterranean	High Income	NA	CHIKV	Positive correlation	NA	NA	NA	NA	NA	NA	NA	No discussion	NA	NA	NA	NA
Seasonal Dynamics and Spatial Distribution of Aedes albopictus (Diptera: Culicidae) in a Temperate Region in Europe, Southern Portugal	Osório, HC et al.	2020	2017-2020	Ecological correlational and Laboratory	Primary	Mosquitoes	Europe（Portugal）	Mediterranean	High Income	NA	CHIKV	Positive correlation	A positive correlation between temperature and A. albopictus abundance was also found with higher temperatures favoring mosquito abundance in Portugal.	NA	NA	NA	NA	NA	NA	No discussion	NA	NA	NA	NA
How Habitat Factors Affect an Aedes Mosquitoes Driven Outbreak at Temperate Latitudes: The Case of the Chikungunya Virus in Italy	Solimini, A et al.	2023	2017	Spatial modeling	Primary	Human cases	Europe（Rome）	Mediterranean	High Income	Human behavior	CHIKV	Positive correlation	CHIKV risk is positively associated with ΔLST (i.e. cells that are cooler compared to reference cells have a higher probability of harboring CHIKV transmission) only in Rome.	NA	NA	NA	NA	NA	NA	Include measures	In addition, the use of satellite-derived measurements in the considered approach offers the possibility of scaling up the developed approach to other parts of the country and help prioritize surveillance effort and epidemiological investigation whenever arboviral circulation is suspected.	Monitor risk and anticipate	Climate-based early warning systems	NA
Forecasting Invasive Mosquito Abundance in the Basque Country, Spain Using Machine Learning Techniques	Steindorf, V et al.	2025	2013-2023	Ecological correlational	Primary	Mosquitoes	Europe（Spain）	Mediterranean	High Income	NA	CHIKV	Positive correlation	Changes in temperature might have a leading effect on egg production(positive association), where temperature changes influence egg production with a delay of 1 period (2 weeks) in Spain.	22°C-27 °C	Negative correlation	As accumulated precipitation increases, the number of eggs decreases, albeit with very low or negligible correlation in Spain.	Positive correlation	As humidity increases, the number of eggs increases in Spain.	NA	Include measures	The study emphasizes the critical need for ongoing, localized surveillance to better understand and address the expanding threat of mosquito-borne diseases.	Monitor risk and anticipate	Integrated vector-virus surveillance	NA
Seasonal Temperature Variation Influences Climate Suitability for Dengue, Chikungunya, and Zika Transmission	Huber, JH et al.	2018	2016	Spatial modeling	Primary	Human cases	Global	NA	NA	NA	CHIKV	Positive correlation	NA	25-35°C	NA	NA	NA	NA	NA	Include measures	This suggests that correctly representing the nonlinear relationship between temperature and epidemic dynamics is critical for accurately inferring mechanistic drivers of epidemics,and we need to refine the existing model.	Monitor risk and anticipate	Climate-based early warning systems	NA
Climate Teleconnections and Recent Patterns of Human and Animal Disease Outbreaks	Anyamba, A et al.	2012	2004-2009	Spatial modeling	Primary	Human cases	Global	NA	NA	NA	CHIKV	Positive correlation	NA	NA	Region-dependent correlation	NA	NA	NA	NA	Include measures	Combining satellite-derived measurements and analyses of climate and ecology with an understanding of mosquito vector biology and human and animal population immunity status can contribute substantially towards reducing the global burden of vector-borne diseases.	Monitor risk and anticipate	Climate-based early warning systems	NA
The Global Distribution of the Arbovirus Vectors Aedes Aegypti and Ae. Albopictus	Kraemer, MUG et al.	2015	1960-2014	Spatial modeling	Primary	Mosquitoes	Global	NA	NA	NA	CHIKV	Positive correlation	NA	NA	Negative correlation	NA	NA	NA	NA	No discussion	NA	NA	NA	NA
Environmental Correlates of Aedes Aegypti Abundance in the West Valley Region of San Bernardino County, California, USA, from 2017 to 2023: An Ecological Modeling Study	Sehi, G T et al.	2025	2017-2023	Spatial modeling	Primary	Mosquitoes	North America（America）	Humid Subtropical (Note: Southern Epidemic Zone)	High Income	Human behavior	CHIKV	Positive correlation	Temperature showed a positive association with mosquito abundance, with higher values corresponding to higher average temperatures in America.	NA	NA	NA	NA	NA	NA	Include measures	The integration of long-term surveillance data with satellite-derived environmental metrics provides a strong foundation for ongoing research and monitoring efforts, which will be important as the region is now incorporating innovative vector control approaches such as sterile insect release.	Monitor risk and anticipate	Climate-based early warning systems	NA
El Nino Drought and Tropical Forest Conversion Synergistically Determine Mosquito Development Rate	Gregory, N et al.	2019	2016-2018	Spatial modeling	Primary	Mosquitoes	North America（America）	Humid Subtropical	High Income	NA	CHIKV	Positive correlation ( Excluding extreme high temperatures)	NA	NA	Negative correlation	NA	NA	NA	NA	Include measures	Encouraging the public to understand how key environmental drivers (e.g. temper-ature)mediate these trade-offs in transmissionecology will be critical to prediction of disease trans-mission and effective disease control.	Reduce epidemic risk	Community behavior change	NA
Mapping Aedes Aegypti (Diptera: Culicidae) and Aedes Albopictus Vector Mosquito Distribution in Brownsville, TX	Myer, MH et al.	2020	2017	Spatial modeling	Primary	Mosquitoes	North America（America）	Humid Subtropical	High Income	Poverty / Low-income	CHIKV	Positive correlation	The correlation plots for each species’ set of independent variables showed that temperature was positively associated with humidity in America.	NA	NA	NA	Positive correlation	The correlation plots for each species’ set of independent variables showed that temperature was positively associated with humidity in America.	1 week prior	Include measures	Further research with more complete mosquito treatment data will improve disease control and prevention in areas where climate or socioeconomic conditions may influence mosquito population dynamics.	Strengthen vector control	Integrated vector management	The lack of information about existing vector control efforts.
Seasonal Insights for Integrative Mosquito Management From Multi-Year Baseline Entomological Data on Aedes aegypti in Lee County, Florida	Morreale, R et al.	2024	2017-2020	Spatial modeling	Primary	Mosquitoes	North America（America）	Humid Subtropical	High Income	NA	CHIKV	Positive correlation	There was a slightly higher positive correlation of Ae. aegypti abundance with weekly mean temperature in America.	NA	Positive correlation	Aedes aegypti trap captures were positively, correlated with weekly precipitation levels in America.	NA	NA	NA	Include measures	An example of such a control tactic is the sterile insect technique (SIT), which is based on the release of large numbers of sterile male mosquitoes of the target species in the field to increase the chances of a wild female mating with an infertile male instead of mating with a (fertile) wild male.	Strengthen vector control	Integrated vector management	NA
Modelling Distributions of Aedes Aegypti and Aedes Albopictus Using Climate, Host Density and Interspecies Competition	Yang, BY et al.	2021	2004-2018	Spatial modeling	Primary	Mosquitoes	North America（America）	Humid Subtropical	High Income	NA	CHIKV	Positive correlation	The positive associations between maximum temperature and the abundance and presence for both species in America.	NA	Positive correlation	Greater precipitation was positively associated with the abundance for Ae. aegypti in America.	Negative correlation	We found the relative humidity was negatively associated with the abundance of Ae. aegypti and the occurrence of Ae. albopictus in America.	NA	Include measures	An observed increased in insecticide resistance as compared to Ae. albopictus.	Strengthen vector control	Resistance management	NA
El Nino Southern Oscillation (ENSO) Effects on Local Weather, Arboviral Diseases, and Dynamics of Managed and Unmanaged Populations of Aedes Aegypti (Diptera: Culicidae) in Puerto Rico	Barrera, R et al.	2023	2011-2019	Ecological correlational	Primary	Mosquitoes	North America（America）	Humid Subtropical	High Income	Poverty / Low-income	CHIKV	Positive correlation	NA	NA	Negative correlation	NA	Negative correlation	NA	NA	No discussion	NA	NA	NA	NA
The "Unholy" Chikungunya-Dengue-Zika Trinity: A Theoretical Analysis	Okuneye, KO et al.	2017	2015-2016	Ecological correlational	Secondly	Human cases	North America（Mexico）	Tropical / Subtropical Highland	Upper-Middle Income	NA	Dengue, CHIKV and Zika	Positive correlation	Diseases increases with increasing mean monthly temperature in the range 16–29∘C, and decreases with increasing mean monthly temperature thereafter in Mexico.	NA	Positive correlation	NA	NA	NA	NA	Include measures	These simulations suggest suitable time when anti-mosquito control efforts should be intensified in Mexico (and the two selected states).	Strengthen vector control	Integrated vector management	NA
Waiting for Chikungunya Fever in Argentina: Spatio-Temporal Risk Maps.	Carbajo, A et al.	2015	2013	Spatial modeling	Primary	Human cases	South America（Argentina）	Humid Subtropical	Upper-Middle Income	NA	CHIKV	Positive correlation	All areas below 13ºC showed no adult mosquito activity，monthly mean temperatures above 21ºC together with medium or maximum adult activity could be considered the risk threshold in Argentina.	26-28°C	NA	NA	NA	NA	NA	No discussion	NA	NA	NA	NA
Spatial and Temporal Distribution of Aedes aegypti and Aedes albopictus Oviposition on the Coast of Parana, Brazil, a Recent Area of Dengue Virus Transmission	de Souza, SJP et al.	2022	2017-2018	Spatial modeling	Primary	Mosquitoes	South America（Brazil）	Tropical Savanna / Rainforest	Upper-Middle Income	Human behavior	CHIKV	Positive correlation	There was also an increase in adult density during months with higher temperatures, such as January and February 2018. The positive influence of temperature on Ae. aegypti proliferation was also recorded in the city of Porto Alegre, State of Rio Grande do Sul, Brazil.	NA	NA	NA	NA	NA	NA	Include measures	In addition, further studies on the presence of Ae. albopictus in relation to Ae. aegypti and surveillance on natural arbovirus infection are recommended in these areas.	Monitor risk and anticipate	Integrated vector-virus surveillance	NA
Seasonal and Spatial Distribution of Aedes aegypti and Aedes albopictus in a Municipal Urban Park in Sao Paulo, SP, Brazil	Heinisch, MRS et al.	2019	2014-2016	Ecological correlational	Secondly	Mosquitoes	South America（Brazil）	Tropical Savanna / Rainforest	Upper-Middle Income	NA	Dengue, CHIKV and Zika	Positive correlation	The oviposition of the vectors was positively associated with the minimum and maximum temperatures and negatively with accumulated rainfall in the week in the univariable analyses in Brazil.	NA	Negative correlation	The oviposition of the vectors was positively associated with the minimum and maximum temperatures and negatively with accumulated rainfall in the week in the univariable analyses in Brazil.	NA	NA	NA	Include measures	Our study highlights the importance of improving surveillance and control in green areas as well, especially for Ae. albopictus.	Monitor risk and anticipate	Integrated vector-virus surveillance	NA
Aedes Aegypti in Southern Brazil: Spatiotemporal Distribution Dynamics and Association with Climate and Environmental Factors	de Oliveira, JG et al.	2023	2003-2021	Ecological correlational	Secondly	Mosquitoes	South America（Brazil）	Tropical Savanna / Rainforest	Upper-Middle Income	NA	Dengue, CHIKV and Zika	Positive correlation	Average maximum temperature was positively correlated with the HI of RS, average minimum temperature was positively correlated with the HI of the southern region in Brazil.	NA	Negative correlation	Among the climatic variables that were correlated with the vector, precipitation was negatively correlated with the HI of the southern region and PR mesoregions in Brazil.	Negative correlation	The average relative humidity was negatively correlated with the HI of the south region in Brazil.	NA	Include measures	Epidemiological and entomological surveillance programs can be assisted in controlling the vector, Ae. aegypti, directing attention to these areas so that preventive measures can be taken.	Monitor risk and anticipate	Integrated vector-virus surveillance	Yet, despite this requirement, many municipalities failed to report HI data in LIRAa, possibly due to a lack of investment in entomological and epidemiological surveillance departments, leading to difficulties in staff retention and specialization and a shortage of adequate work equipment.
Spatio-Temporal Modelling of the First Chikungunya Epidemic in an Intra-Urban Setting: The Role of Socioeconomic Status, Environment and Temperature	Freitas, LP et al.	2021	2016	Ecological correlational	Primary	Human cases	South America（Brazil）	Tropical Savanna / Rainforest	Upper-Middle Income	Poverty / Low-income	CHIKV	Positive correlation	Ideal temperature conditions accelerate all stages of the mosquito life cycle, increasing the population in the long term. In the short term, the temperature influences the mosquito activity as well as the length of the virus incubation period, with maximal transmission occurring around 26–29°C in Brazil.	26-29°C	NA	NA	NA	NA	NA	Include measures	Entomological surveillance research and human population mobility data could be explored in future studies and potentially bring insight on where the most common places of transmission are.	Monitor risk and anticipate	Integrated vector-virus surveillance	NA
Report of Mosquito Vectors of Arboviruses From a Federal Conservation Unit in the Atlantic Forest, Rio de Janeiro State, Brazil	Silva, SOF et al.	2022	2019-2020	Ecological correlational	Secondly	Mosquitoes	South America（Brazil）	Tropical Savanna / Rainforest	Upper-Middle Income	NA	Dengue, CHIKV and Zika	Positive correlation	Regression analysis showed that the number of eggs had a strong positive correlation with temperature in Brazil.	NA	Positive correlation	A positive correlation with rainfall in Brazil.	NA	NA	NA	Include measures	Particular caution must be taken by visitors and workers at the park in months with higher densities of this vector. Personal protection measures against mosquitoes include the use of insect repellents, avoiding exposure to the peak of mosquito activity during the evening crepuscular period, and the use of long-sleeved shirts and pants when going into the woods.	Reduce epidemic risk	Community behavior change	NA
Impact of Thermal Variation on Egg Hatching and the Life Cycle of Aedes (Protomacleaya) Terrens (Diptera: Culicidae) in a Laboratory Environment	Dias, R et al.	2025	2023	Ecological correlational and Laboratory	Primary	Mosquitoes	South America（Brazil）	Tropical Savanna / Rainforest	Upper-Middle Income	NA	CHIKV	Positive correlation	NA	25°C-35°C	NA	NA	NA	NA	NA	No discussion	NA	NA	NA	NA
Spatial and Temporal Population Dynamics of Male and Female Aedes albopictus at a Local Scale in Medellin, Colombia	Camargo, C et al.	2021	2018-2019	Spatial modeling	Primary	All	South America（Colombia）	Tropical Rainforest / Monsoon	Upper-Middle Income	NA	CHIKV	Negative correlation	NA	NA	Positive correlation	NA	Positive correlation	NA	NA	Include measures	Pivotal to develop accurate surveillance and the successful establishment of vector control programs based on the disruption of insect reproduction.	Monitor risk and anticipate	Integrated vector-virus surveillance	NA
Entomovirological Surveillance in Schools: Are They a Source for Arboviral Diseases Transmission?	Pérez-Pérez, J et al.	2021	2016-2018	Ecological correlational and Laboratory	Secondly	Mosquitoes	South America（Colombia）	Tropical Rainforest / Monsoon	Upper-Middle Income	Human behavior	Dengue, CHIKV and Zika	Positive correlation	NA	NA	Negative correlation	NA	Positive correlation	NA	NA	Include measures	Community participation is essential to control this type of diseases, especially school participation, to eliminate breeding containers inside schools and reduce mosquito populations and consequently reduce the risk of being bitten by an infected female vector.	Strengthen vector control	Integrated vector management	NA

## Sheet: 2_Climate change and CHIKV
Supplementary Appendix 3.Data from the 104 finally included eligible studies（Impact of climate change on CHIKV)
Bibliometric & Study Characteristics				Geo-climatic & Socioeconomic Context			Climatic Evidence & Mechanisms				Adaptation & Policy Framework
Study Title	Citation	Publication Year	Target Subject	Geographic Scope	Climate Zone	Economic Classification	Existing evidence or Future predictions	Prediction model	Extracted Time Horizons	Extracted Climate Scenarios	Adaptation Mentioned	Specific Adaptation Measures	Adaptation Category	Adaptation Sub-category	Implementation Barriers
Re-Emergence of Aedes Aegypti (Linnaeus) in Egypt: Predicting Distribution Shifts Under Climate Changes	Soliman, M M et al.	2025	Mosquitoes	Africa（Egypt）	Arid (Hot Desert)	Lower-Middle Income	Future predictions	Computational model	2050; 2070	NA	No discussion	NA	NA	NA	NA
Geographic Expansion of the Introduced Aedes Albopictus and Other Native Aedes Species in the Democratic Republic of the Congo	Vulu, F et al.	2024	Mosquitoes	Africa（The Republic of the Congo）	Tropical Rainforest	Lower-Middle Income	Existing evidence	Maximum entropy model	NA	NA	No discussion	NA	NA	NA	NA
Composite Function and Biomod2 for Evaluating the Influence of Climate Change on the Distribution of Aedes Aegypti and Aedes Albopictus in China	Xu, J J et al.	2025	Mosquitoes	Asia（China）	Humid Subtropical	Upper-Middle Income	Future predictions	Biomod2 modeling	2090	SSP2-4.5; SSP5-8.5	Include measures	Urging targeted surveillance and adaptive control strategies in transitioning regions.	Monitor risk and anticipate	Integrated vector-virus surveillance	NA
Emerging Local Chikungunya Virus Transmission in a Major Urban Area in Southern China: Characteristics of Clinical Manifestations, Viral Evolution, and Climatic Influences	Jingyi L et al.	2025	Human cases	Asia（China）	Humid Subtropical	Upper-Middle Income	Existing evidence	NA	NA	NA	No discussion	NA	NA	NA	NA
Aedes Albopictus: A Spatial Risk Mapping of the Mosquito Using Geographic Information System in Iran	Shirzad, R et al.	2021	Mosquitoes	Asia（Iran）	Semi-Arid / Arid	Lower-Middle Income	Future predictions	Analytical hierarchy process (AHP)	NA	NA	Include measures	The discoveries of these new models assist them in monitoring and estimating the occurrence trends of diseases based on time and environmental characteristics, so as to formulate future control plans.	Monitor risk and anticipate	Climate-based early warning systems	NA
Tiger Prowling: Distribution Modelling for Northward-Expanding Aedes Albopictus (Diptera: Culicidae) in Japan	Yang, C et al.	2024	Mosquitoes	Asia（Japan）	Humid Subtropical	High Income	Future predictions	Random forest model	2030; 2090	SSP126; SSP245; SSP370; SSP585	Include measures	Policymakers should plan urban development, limit greenhouse gas emissions, and strengthen entomological surveillance around high-risk introduction routes, e.g. ports and highways in Tohoku District and Hokkaido, and develop protocols for vector control to prevent introduction from established populations. These efforts are expected to intensify as human populations become increasingly connected …	Monitor risk and anticipate	Integrated vector-virus surveillance	NA
Areas with High Hazard Potential for Autochthonous Transmission of Aedes Albopictus-Associated Arboviruses in Germany	Thomas, SM et al.	2016	Human cases	Europe（Germany）	Marine West Coast	High Income	Future predictions	Ecological niche models	2040	RCP8.5	Include measures	Similarly, control of Ae. albopictus requires a much more targeted approach. When the first mass development of Ae. albopictus in Germany occurred in an allotment garden in Freiburg, control measures included the removal of breeding sites and deployment of BTI tablets. For the future, release of sterilized or Wolbachia-infected males has been considered as an additional measure.	Enhance innovation and new approaches	Novel biocontrol technologies and digital health	The numbers of diagnosed and notified cases of CHIKV infection underestimate the true number of imported (symptomatic and asymptomatic) infections, mostly because not every infected traveller will make use of medical counselling.
Modeling the Habitat Suitability for the Arbovirus Vector Aedes Albopictus (Diptera: Culicidae) in Germany	Koch, LK et al.	2018	Mosquitoes	Europe（Germany）	Marine West Coast	High Income	Future predictions	Ecological niche models	NA	NA	Include measures	Thus, we strongly suggest mon-itoring these areas more intensively, but also put in place aGermany-wide monitoring in order to prevent the furtherspread of the species and its associated diseases using an earlypreventive strategy.	Monitor risk and anticipate	Integrated vector-virus surveillance	NA
Experimental Risk Assessment for Chikungunya Virus Transmission Based on Vector Competence, Distribution and Temperature Suitability in Europe, 2018	Heitmann, A et al.	2018	Mosquitoes	Europe（Germany，Italy）	Mixed Temperate / Mediterranean	High Income	Future predictions	NA	NA	NA	Include measures	Therefore, all European countries with established Ae. albopictus populations should implement entomological surveillance programs as well as monitoring and notification systems for imported human cases to prevent further spread and autochthonous CHIKV transmission in Europe.	Monitor risk and anticipate	Integrated vector-virus surveillance	NA
Is Asian Tiger Mosquito (Aedes Albopictus) Going to Become Homodynamic in Southern Europe in the Next Decades Due to Climate Change?	Del Lesto, I et al.	2022	Mosquitoes	Europe（Italy）	Mediterranean	High Income	Future predictions	Raster R package	2080	SSP（5-8.5）	Include measures	Although the proposed results should be taken with due caution by policymakers, prompt mitigation actions, aimed at stabilizing the global average temperature increase, and vector surveillance programmes should be implemented to prevent Aedes-borne diseases endemization in areas at risk.	Monitor risk and anticipate	Integrated vector-virus surveillance	NA
Risk Assessment and Perspectives of Local Transmission of Chikungunya and Dengue in Italy, a European Forerunner	Menegale, F et al.	2025	Human cases	Europe（Italy）	Mediterranean	High Income	Future predictions	Time series decomposition, change-point detection, correlation analysis, and climate association studies	NA	NA	Include measures	Key actions to prevent and mitigate outbreaks in the future should include improving human case identification in the summer season and raising awareness among health-care workers.	Prevent and prepare for pandemics	Health system surge capacity	NA
Habitat Suitability Modelling to Assess the Introductions of Aedes Albopictus (Diptera: Culicidae) in the Netherlands	Ibañez-Justicia, A et al.	2020	Mosquitoes	Europe（Netherlands）	Marine West Coast	High Income	Future predictions	Habitat suitability models	NA	NA	Include measures	For this reason, risk-based surveillance is crucial for promptly detecting Ae. albopictus at risk locations and engage mosquito control actions.	Monitor risk and anticipate	Integrated vector-virus surveillance	NA
Modelling the Regional Impact of Climate Change on the Suitability of the Establishment of the Asian Tiger Mosquito (Aedes Albopictus) in Serbia	Petric, M et al.	2017	Mosquitoes	Europe（The Republic of Serbia）	Humid Subtropical / Continental	Upper-Middle Income	Future predictions	Eta Belgrade University-Princeton Ocean Model	NA	NA	Include measures	The spatial resolution of the maps obtained from a regional analysis is much higher than that acquired by a global model, allowing for detailed risk assessment and planning of surveillance focused on the habitats where the main introduction routes and climatic suitability are coupled.	Monitor risk and anticipate	Climate-based early warning systems	NA
The UK's Suitability for Aedes Albopictus in Current and Future Climates.	Metelmann, S et al.	2019	Mosquitoes	Europe（United Kingdom）	Marine West Coast	High Income	Future predictions	Dynamical model	2069	RCP8.5; RCP4.5	Include measures	Human and veterinary health services should get prepared to deal with pathogens transmitted by Ae. albopictus in warm summers.	Prevent and prepare for pandemics	Health system surge capacity	NA
Chikungunya Virus Transmission Potential by Local Aedes Mosquitoes in the Americas and Europe	Vega-Rúa, A et al.	2015	Mosquitoes	Europe, South America（the United States）	Mixed	High / Upper-Middle Income	Future predictions	STATA	NA	NA	No discussion	NA	NA	NA	NA
Estimating Past, Present, and Future Trends in the Global Distribution and Abundance of the Arbovirus Vector Aedes Aegypti Under Climate Change Scenarios	Liu-Helmersson, J et al.	2019	Mosquitoes	Global	NA	NA	Future predictions	Process-based mathematical model	2030; 2070	RCP8.5; RCP2.6	Include measures	Our data indicate that following the Paris Agreement, could considerably help in suppressing risks of increased abundance and emergence of A. aegypti globally in the second half of the twenty-first century.	Build a coalition of partners	Cross-border governance	NA
Impacts of Climate Change on Vector Borne Diseases in the Mediterranean Basin — Implications for Preparedness and Adaptation Policy	Negev, M et al.	2015	Human cases	Global	NA	NA	Future predictions	NA	NA	NA	Include measures	Climate change mitigation and adaptation also require cross-border cooperation, and regional networks have been established globally.	Build a coalition of partners	One Health collaboration	NA
Climate Change May Enable Aedes Aegypti Infestation in Major European Cities by 2100	Liu-Helmersson, J et al.	2019	Mosquitoes	Global	NA	NA	Future predictions	Climate projections from the Coupled Model	2099	RCP8.5; RCP2.6	Include measures	Our results strongly support the necessity of enforcing global carbon emission policy, as signed in the Paris Agreement, to prevent wider scale infestation of Aedes aegypti in Europe and other locations where future climatic conditions may enable establishment.	Build a coalition of partners.	Cross-border governance	NA
Global Expansion and Redistribution of Aedes-Borne Virus Transmission Risk With Climate Change	Ryan, SJ et al.	2015	Mosquitoes	Global	NA	NA	Future predictions	Empirically parameterized model of viral transmission	2050; 2080	NA	Include measures	Bridge the gap between experimental biology and global forecasting can be one of the foundational methods of anticipating and preparing for the next emerging global health threat.	Enhance innovation and new approaches	Novel biocontrol technologies and digital health	NA
From Dengue to Chikungunya: Guangdong as a Sentinel for Arboviral Threats in East Asia	Feng, Yong et al.	2019	Human cases	Global	NA	NA	Existing evidence	NA	NA	NA	Include measures	Effective response measures require the integration of vaccine development research and public health planning tailored to climate change, in order to mitigate further transmission and its impact on health and socio-economic aspects.	Enhance innovation and new approaches	Vaccine Deployment (Preparedness)	NA
Present and Future Projections of Habitat Suitability of the Asian Tiger Mosquito, a Vector of Viral Pathogens, From Global Climate Simulation	Proestos, Y et al.	2025	Mosquitoes	Global	NA	NA	Future predictions	Circulation model at 50 km horizontal	2045; 2054	RCP8.5	Include measures	We suggest the refined representation of urban areas (including harbours and major airports) in climate modelling, since Ae. albopictus is a container-breeder living in close association with humans.	Monitor risk and anticipate	Climate-based early warning systems	NA
Mapping the Global Risk of Chikungunya Virus Endemicity and Autochthonous Transmission Following Importation	Yang, Y F et al.	2025	Human cases	Global	NA	NA	Future predictions	Boosted regression trees (BRT) model and ecological niche models	NA	NA	Include measures	This underscores the necessity to strengthen surveillance efforts for case detection and mosquito-borne infection in regions with reported cases and high relative uncertainty of the predicted risk, such as the Middle East, West Asia, Central Africa, and Northern South America.	Monitor risk and anticipate	Integrated vector-virus surveillance	NA
Estimating the Potential Risk of Transmission of Arboviruses in the Americas and Europe: A Modelling Study	Zardii, A et al.	2024	Mosquitoes	Global	NA	NA	Future predictions	Computational model	NA	NA	Include measures	Our results provide a comprehensive overview of the transmission potential of arboviral diseases in Europe and the Americas, highlighting areas where surveillance and mosquito control capacities should be prioritised.	Monitor risk and anticipate	Integrated vector-virus surveillance	NA
Projections of Aedes and Culex Mosquitoes Across North and South America in Response to Climate Change	Gorris, ME et al.	2018	Human cases	Global	NA	NA	Future predictions	Ecological niche model and future projections of climate and land use	2050; 2090	SSP5-8.5; SSP2-4.5	Include measures	Increased mosquito and mosquito-borne disease surveillance programs will help monitor changes in geographical distributions, raise awareness for when practitioners should consider these diseases in their differential diagnosis, and reduce morbidity and mortality from these diseases.	Monitor risk and anticipate	Integrated vector-virus surveillance	NA
Current and Future Distribution of Aedes Aegypti and Aedes Albopictus (Diptera: Culicidae) in WHO Eastern Mediterranean Region	Ducheyne, E et al.	2025	Mosquitoes	Global	NA	NA	Future predictions	Species distribution models targeted to the EMR	NA	NA	Include measures	The maps generated specifically for the EMR highlighted data gaps and these gaps will be filled using targeted monitoring and surveillance.	Monitor risk and anticipate	Climate-based early warning systems	NA
Global Assessment of Current and Future Chikungunya Virus Transmission Risk Using Optimized Maxent Modeling	Dai, Zhihao et al.	2025	Human cases	Global	NA	NA	Future predictions	Maximum entropy model	2040; 2060; 2080; 2100	SSP126; SSP245; SSP370; SSP585	Include measures	While our MaxEnt model integrated all-round factors, we still need to incorporate other machine learning models and additional relevant variables to best assess and respond to CHIKV potential transmission against the backdrop of climate change.	Monitor risk and anticipate	Climate-based early warning systems	NA
The Potential Impacts of 21st Century Climatic and Population Changes on Human Exposure to the Virus Vector Mosquito Aedes Aegypti	Monaghan, AJ et al.	2018	Mosquitoes	Global	NA	NA	Future predictions	CESM climate projections	2061; 2080	RCP8.5; RCP4.5	No discussion	NA	NA	NA	NA
Seasonality and Geographical Occurrence of West Nile Fever and Distribution of Asian Tiger Mosquito	Trájer, A et al.	2014	Mosquitoes	Global	NA	NA	Future predictions	Climate envelope modeling	2041; 2070	NA	No discussion	NA	NA	NA	NA
Past and Future Spread of the Arbovirus Vectors Aedes aegypti and Aedes albopictus	Kraemer, MUG et al.	2019	Mosquitoes	Global	NA	NA	Future predictions	Continued process model	2050; 2080	RCP8.5	No discussion	NA	NA	NA	NA
Climate Change Influences on Global Distributions of Dengue and Chikungunya Virus Vectors	Campbell, LP et al.	2015	Mosquitoes	Global	NA	NA	Future predictions	Ecological niche models	NA	NA	No discussion	NA	NA	NA	NA
Modelling the Effects of Global Climate Change on Chikungunya Transmission in the 21st Century	Tjaden, NB et al.	2017	Human cases	Global	NA	NA	Future predictions	Ecological niche models	2040; 2060; 2080	RCP8.5; RCP4.5	No discussion	NA	NA	NA	NA
Mapping the Global Potential Distributions of Two Arboviral Vectors Aedes Aegypti and Ae. Albopictus Under Changing Climate	Kamal, M et al.	2018	Mosquitoes	Global	NA	NA	Future predictions	Ecological niche models	2050; 2070	RCP8.5; RCP2.6; PCR6.0; PCR4.5	No discussion	NA	NA	NA	NA
Machine Learning Modeling of Aedes Albopictus Habitat Suitability in the 21st Century	Georgiades, P et al.	2023	Mosquitoes	Global	NA	NA	Future predictions	Ensemble machine learning model	2055; 2100	RCP8.5; RCP4.5	No discussion	NA	NA	NA	NA
Detecting the Impact of Temperature on Transmission of Zika, Dengue, and Chikungunya using Mechanistic Models	Mordecai, EA et al.	2017	Human cases	Global	NA	NA	Future predictions	Mechanistic model	NA	NA	No discussion	NA	NA	NA	NA
Development and Calibration of a Model for the Potential Establishment and Impact of Aedes Albopictus in Europe	Pasquali, S et al.	2020	Mosquitoes	Global	NA	NA	Future predictions	Mechanistic model	NA	NA	No discussion	NA	NA	NA	NA
Global, Regional and National Burden of Chikungunya: Force of Infection Mapping and Spatial Modelling Study	Kang, H et al.	2025	Human cases	Global	NA	NA	Future predictions	Random forest model	NA	NA	No discussion	NA	NA	NA	NA
Niche and Range Shifts of Aedes aegypti and Ae. albopictus Suggest That the Latecomer Shows a Greater Invasiveness	Nie, PX et al.	2023	Mosquitoes	Global	NA	NA	Future predictions	SDMtoolbox	NA	NA	No discussion	NA	NA	NA	NA
Geographic Shifts in the Bioclimatic Suitability for Aedes Aegypti Under Climate Change Scenarios in Colombia	Cabrera, CVP et al.	2020	Mosquitoes	Global	NA	NA	Future predictions	Species distribution model of maximum entropy (MaxEnt)	2050; 2070	RCP8.5; RCP2.6; PCR6.0; PCR4.5	No discussion	NA	NA	NA	NA
Climate Change and the Spread of Aedes Mosquito-Borne Viruses in Europe	Rezza, G	2024	Mosquitoes	Global	NA	NA	Future predictions	NA	NA	NA	No discussion	NA	NA	NA	NA
Climate Change and Range Expansion of the Asian Tiger Mosquito (Aedes Albopictus) in Northeastern USA: Implications for Public Health Practitioners	Rochlin, I et al.	2013	Mosquitoes	North America（America）	Humid Subtropical	High Income	Future predictions	Maxent v3.3.3 k	2099	NA	Include measures	A broad effort in community sanitation and education at all levels of government and the private sector will be required until new control techniques are developed that can be applied efficiently and effectively at reasonable cost to very large areas.	Reduce epidemic risk	Community behavior change	NA
Modeling the Environmental Suitability for Aedes (Stegomyia) Aegypti and Aedes (Stegomyia) Albopictus (Diptera: Culicidae) in the Contiguous United States	Johnson, TL et al.	2017	Mosquitoes	North America（America）	Humid Subtropical	High Income	Future predictions	Maximum entropy modeling	NA	NA	No discussion	NA	NA	NA	NA
Northern Range Expansion of the Asian Tiger Mosquito (Aedes albopictus): Analysis of Mosquito Data From Connecticut, USA	Armstrong, PM et al.	2017	Mosquitoes	North America（America）	Humid Subtropical	High Income	Future predictions	One-way analysis of variance (ANOVA)	NA	NA	No discussion	NA	NA	NA	NA
Assessment of the Probability of Autochthonous Transmission of Chikungunya Virus in Canada Under Recent and Projected Climate Change	Ng, V et al.	2017	Human cases	North America（Canada）	Humid Continental	High Income	Future predictions	Stochastic model	2040; 2070	RCP8.5; RCP4.5	Include measures	Although the current risk for autochthonous CHIKV transmission in Canada is very low, our study could be further supported by the routine surveillance of Ae. albopictus in areas identified as potentially suitable for transmission given our uncertainty on the current distribution of this species in Canada.	Monitor risk and anticipate	Integrated vector-virus surveillance	NA
Population Genetics and Ecological Niche of Invasive Aedes albopictus in Mexico	Pech-May, A et al.	2016	Human cases	North America（Mexico）	Tropical / Subtropical Highland	Upper-Middle Income	Future predictions	Ecological niche models	2050; 2070	RCP4.5	No discussion	NA	NA	NA	NA
Past and Future Epidemic Potential of Chikungunya Virus in Australia	White, T et al.	2021	Mosquitoes	Oceania(Australia)	Tropical / Arid	High Income	Future predictions	Basic reproduction number equation	2029	NA	No discussion	NA	NA	NA	NA
Climate Change, Urbanisation and Transmission Potential: Aedes Aegypti Mosquito Projections Forecast Future Arboviral Disease Hotspots in Brazil	Heath, K et al.	2025	Mosquitoes	South America（Brazil）	Tropical Rainforest / Savanna	Upper-Middle Income	Future predictions	Coupled Model	2030; 2050; 2080	SSP5-8.5; SSP3-7.0; SSP2-4.5; SSP1-2.6	Include measures	Strengthening surveillance and forecasting systems, alongside closing infrastructure and healthcare gaps in underserved areas, will be vital to safeguarding vulnerable populations and enhancing future resilience.	Monitor risk and anticipate	Climate-based early warning systems	NA
Zika, Chikungunya and Co-Occurrence in Brazil: Space-Time Clusters and Associated Environmental-Socioeconomic Factors	Palasio, RGS et al.	2023	Human cases	South America（Brazil）	Tropical Rainforest / Savanna	Upper-Middle Income	Existing evidence	NA	NA	NA	Include measures	This indicates that directing and optimizing the implementation of surveillance and control measures can provide a more rational use of available resources. It is also important to consider socioeconomic, basic sanitation, and climatic factors in decision-making. These can also help implement surveillance and control activities to avoid or minimize analyzed diseases.	Monitor risk and anticipate	Integrated vector-virus surveillance	NA
Climate Change and Risk of Arboviral Diseases in the State of Rio De Janeiro (Brazil)	Oscar, AC et al.	2021	Mosquitoes	South America（Brazil）	Tropical Rainforest / Savanna	Upper-Middle Income	Future predictions	Eta HadGEM2-ES and Eta MIROC5	2070; 2040	RCP 8.5; RCP 4.5	Include measures	In this sense, acknowledging the absence of clinical control for these diseases, the development of universal access strategies to basic sanitation is essential and a priority,in order to directly interfere in the epidemiological cycle.	Prevent and prepare for pandemics	Health system surge capacity	NA
Potential Risks of Zika and Chikungunya Outbreaks in Brazil: A Modeling Study	Aguiar, BS et al.	2018	Human cases	South America（Brazil）	Tropical Rainforest / Savanna	Upper-Middle Income	Existing evidence	NA	NA	NA	No discussion	NA	NA	NA	NA
Potential Geographic Distribution of the Tiger Mosquito Aedes albopictus (Skuse, 1894) (Diptera: Culicidae) in Current and Future Conditions for Colombia	Echeverry-Cárdenas, E et al.	2021	Mosquitoes	South America（Colombian）	Tropical Rainforest / Monsoon	Upper-Middle Income	Future predictions	Ecological niche models	2050; 2070	RCP8.5; RCP2.6	Include measures	For the future, we suggest further research with genetic evidence to identify the invasion points of A. albopictus in west and north of Colombia and the dispersion along all country and we recommend to Colombian vector control programs to make inspections in the estimate’s areas in this study in order to verify the presence of A. albopictus and to take control vector measures.	Strengthen vector control	Integrated vector management	NA
Potential Current and Future Distribution for Aedes aegypti and Aedes albopictus in Colombia: Important Disease Vectors	Mejía-Jurado, E et al.	2024	Mosquitoes	South America（Colombian）	Tropical Rainforest / Monsoon	Upper-Middle Income	Future predictions	Ecological niche models	2060; 2100	SSP245; SSP370; SSP585	No discussion	NA	NA	NA	NA
Declining Prevalence of Disease Vectors under Climate Change	Escobar, LE et al.	2016	Mosquitoes	South America（Ecuador）	Tropical Savanna / Semi-Arid	Upper-Middle Income	Future predictions	Ecological niche models	2100	NA	Include measures	Preventive measures such as vaccines can contribute globally to the early detection and prevention of vector-borne diseases in highlands worldwide in face of global warming.	Enhance innovation and new approaches	Vaccine Deployment (Preparedness)	Care should be take that vector-borne disease research on climate change effects will not discourage health agencies from research into understanding local transmission processes and implementing control measures for critical threats of disease transmission at the local level including human behavior and habitat destruction.
Time Series Analysis of Dengue, Zika, and Chikungunya in Ecuador: Emergence Patterns, Epidemiological Interactions, and Climate-Driven Dynamics (1988-2024)	Sánchez, José Daniel et al.	2019	Human cases	South America（Ecuador）	Tropical Savanna / Semi-Arid	Upper-Middle Income	Existing evidence	NA	NA	NA	Include measures	Expanded surveillance: Monitoring systems must be extended to newly at-risk areas, particularly inter-Andean valleys and peripheral highland cities.	Monitor risk and anticipate	Integrated vector-virus surveillance	NA
Geographic Shifts in Aedes Aegypti Habitat Suitability in Ecuador Using Larval Surveillance Data and Ecological Niche Modeling: Implications of Climate Change for Public Health Vector Control	Lippi, CA et al.	2025	Mosquitoes	South America（Ecuador）	Tropical Savanna / Semi-Arid	Upper-Middle Income	Future predictions	Ecological niche models	2050	RCP8.5; RCP2.6; PCR6.0; PCR4.5	Include measures	Though Ae. aegpyti and Ae. albopictus are competent vectors of diseases that occur in Ecuador (e.g. dengue, chikungunya, Zika), these species differ significantly in their physiology, possibly driving observed discrepancies between the models of pooled adult Aedes spp. risk and larval Ae. aegypti range. Reaching consensus across ENMs is a known area of conflict in ecology that requires more resea…	Prevent and prepare for pandemics	Differential diagnosis capacity	NA
Predicting the Effects of Climate Change on Dengue Vector Densities in Southeast Asia Through Process-Based Modeling	Bonnin, L et al.	2022	Mosquitoes	Southeast Asia	Tropical Monsoon	Lower-Middle / Upper-Middle	Future predictions	Panel of nine CMIP6 climate models	2040; 2060; 2100	SSP1–2.6; SSP3-7.0	No discussion	NA	NA	NA	NA
Precursor to Dengue: Projecting Effects of Climate Change on Mosquito Density in Southeast Asia	Osuolale, O et al.	2023	Mosquitoes	Southeast Asia	Tropical Monsoon	Lower-Middle / Upper-Middle	Future predictions	Process-based models	2040; 2060; 2080	NA	No discussion	NA	NA	NA	NA
