# Supplementary material for: Impact of climate change on the global circulation of chikungunya virus: current evidence, future projections, and adaptation strategies
Source: Infect Dis Poverty. 2026 Jul 24;15:83. doi: 10.1186/s40249-026-01480-3 (PMC13397683; doi:10.1186/s40249-026-01480-3)
Supplement: Supplementary file 4 — Supplementary Material 4 [file 40249_2026_1480_MOESM4_ESM.xlsx]

## Sheet: Sheet1
Additional file 4 Quality Assessment
Article title	Q1	Q2	Q3	Q4	Q5	Q6	Q7	Q8	Total score	Quality level
The Effects of Urbanization, Temperature, and Rainfall on Aedes Aegypti and Aedes Albopictus Mosquito Abundance Across a Broad Latitudinal Gradient in Central Africa	1	1	1	1	1	1	1	1	8	High
Evaluation of Extreme Soil Moisture Conditions During the 2020 Sahel Floods and Implications for Disease Outbreaks	0	1	1	0	0	0	1	1	4	Moderate
Climate Predicts Geographic and Temporal Variation in Mosquito-Borne Disease Dynamics on Two Continents	0	1	1	1	1	1	1	1	7	High
Risk Factors for Aedes aegypti Household Pupal Persistence in Longitudinal Entomological Household Surveys in Urban and Rural Kenya	1	1	1	1	1	1	1	1	8	High
Seasonal Changes in the Distribution and Relative Abundance of the Dengue Vector, Aedes alhopictus in Two Villages in Mauritius: Implications for a Sterile Release Programme	1	1	1	1	1	1	1	1	8	High
Ecological Niche Modeling of Aedes and Culex Mosquitoes: A Risk Map for Chikungunya and West Nile Viruses in Zambia	0	1	1	1	0	0	1	1	5	Moderate
Impact of Temperature on Survival, Development and Longevity of Aedes Aegypti and Aedes Albopictus (Diptera: Culicidae) in Phnom Penh, Cambodia	1	1	1	1	1	1	1	1	8	High
The Ecological Factors Contributing to the Chikungunya Outbreak in Ruili, a Border City in Yunnan Province, China	1	1	1	1	1	1	1	1	8	High
Impact of Rainfall on Aedes Aegypti Populations	1	1	1	1	1	1	1	1	8	High
Rainfall and Chikungunya Incidences in India During 2010-2014	0	1	1	1	0	0	1	1	5	Moderate
Drought-Associated Chikungunya Emergence Along Coastal East Africa	0	1	1	1	1	1	1	1	7	High
Potential Risk Areas of Aedes albopictus in South-Eastern Iran: A Vector of Dengue Fever, Zika, and Chikungunya	0	1	1	1	0	0	1	1	5	Moderate
Risk Factors for the Presence of Chikungunya and Dengue Vectors (Aedes aegypti and Aedes albopictus), Their Altitudinal Distribution and Climatic Determinants of Their Abundance in Central Nepal	1	1	1	1	1	1	1	1	8	High
Non-Linear Associations Between Meteorological Factors, Ambient Air Pollutants and Major Mosquito-Borne Diseases in Thailand	0	1	1	1	0	0	1	1	5	Moderate
Temperature Dependent Transmission Potential Model for Chikungunya in India.	0	1	1	1	0	0	1	1	5	Moderate
The Impact of Rainfall and Temperature on the Spatial Progression of Cases during the Chikungunya Re-Emergence in Thailand in 2008-2009.	0	1	1	1	0	0	1	1	5	Moderate
Suitability of European Climate for the Asian Tiger Mosquito Aedes Albopictus: Recent Trends and Future Scenarios	0	1	1	1	0	0	1	1	5	Moderate
The Spread of Aedes Albopictus in Metropolitan France: Contribution of Environmental Drivers and Human Activities and Predictions for a Near Future	1	1	1	1	1	1	1	1	8	High
Autochthonous Chikungunya Transmission and Extreme Climate Events in Southern France	1	1	1	1	1	1	1	1	8	High
High Vector Competence for Chikungunya Virus but Heavily Reduced Locomotor Activity of Aedes Albopictus From Germany at Low Temperatures	1	1	1	1	1	1	1	1	8	High
Effects of Temperature and Rainfall on the Activity and Dynamics of Host-Seeking Aedes Albopictus Females in Northern Italy	0	1	1	1	0	0	1	1	5	Moderate
Interplay of Climate Change With Physiological Changes in Adult Aedes Albopictus	0	1	1	1	1	1	1	1	7	High
Spread and Establishment of Aedes Albopictus in Southern Switzerland Between 2003 and 2014: An Analysis of Oviposition Data and Weather Conditions	1	1	1	1	1	1	1	1	8	High
Aedes Albopictus (Diptera: Culicidae) Monitoring in the Lazio Region (Central Italy)	1	1	1	1	1	1	1	1	8	High
Temperature Characterization of Different Urban Microhabitats of Aedes Albopictus (Diptera Culicidae) in Central-Northern Italy	1	1	1	1	1	1	1	1	8	High
Terra and Aqua Satellites Track Tiger Mosquito Invasion: Modelling the Potential Distribution of Aedes Albopictus in North-Eastern Italy	0	1	1	1	1	1	1	1	7	High
Seasonal Dynamics and Spatial Distribution of Aedes albopictus (Diptera: Culicidae) in a Temperate Region in Europe, Southern Portugal	1	1	1	1	1	0	1	1	7	High
How Habitat Factors Affect an Aedes Mosquitoes Driven Outbreak at Temperate Latitudes: The Case of the Chikungunya Virus in Italy	1	1	1	1	1	1	1	1	8	High
Forecasting Invasive Mosquito Abundance in the Basque Country, Spain Using Machine Learning Techniques	1	1	1	1	1	1	1	1	8	High
Seasonal Temperature Variation Influences Climate Suitability for Dengue, Chikungunya, and Zika Transmission	1	1	1	1	1	1	1	1	8	High
Climate Teleconnections and Recent Patterns of Human and Animal Disease Outbreaks	0	1	1	1	0	0	1	1	5	Moderate
The Global Distribution of the Arbovirus Vectors Aedes Aegypti and Ae. Albopictus	0	1	1	1	0	0	1	1	5	Moderate
Environmental Correlates of Aedes Aegypti Abundance in the West Valley Region of San Bernardino County, California, USA, from 2017 to 2023: An Ecological Modeling Study	1	1	1	1	1	1	1	1	8	High
El Nino Drought and Tropical Forest Conversion Synergistically Determine Mosquito Development Rate	1	1	1	1	1	1	1	1	8	High
Mapping Aedes Aegypti (Diptera: Culicidae) and Aedes Albopictus Vector Mosquito Distribution in Brownsville, TX	0	1	1	1	1	1	1	1	7	High
Seasonal Insights for Integrative Mosquito Management From Multi-Year Baseline Entomological Data on Aedes aegypti in Lee County, Florida	1	1	1	1	1	1	1	1	8	High
Modelling Distributions of Aedes Aegypti and Aedes Albopictus Using Climate, Host Density and Interspecies Competition	1	1	1	1	1	1	1	1	8	High
El Nino Southern Oscillation (ENSO) Effects on Local Weather, Arboviral Diseases, and Dynamics of Managed and Unmanaged Populations of Aedes Aegypti (Diptera: Culicidae) in Puerto Rico	1	1	1	1	1	1	1	1	8	High
The "Unholy" Chikungunya-Dengue-Zika Trinity: A Theoretical Analysis	1	1	1	1	1	1	1	1	8	High
Waiting for Chikungunya Fever in Argentina: Spatio-Temporal Risk Maps.	1	1	1	1	1	1	1	1	8	High
Spatial and Temporal Distribution of Aedes aegypti and Aedes albopictus Oviposition on the Coast of Parana, Brazil, a Recent Area of Dengue Virus Transmission	1	1	1	1	1	1	1	1	8	High
Seasonal and Spatial Distribution of Aedes aegypti and Aedes albopictus in a Municipal Urban Park in Sao Paulo, SP, Brazil	1	1	1	1	1	0	0	1	6	High
Aedes Aegypti in Southern Brazil: Spatiotemporal Distribution Dynamics and Association with Climate and Environmental Factors	1	1	1	1	1	1	1	1	8	High
Spatio-Temporal Modelling of the First Chikungunya Epidemic in an Intra-Urban Setting: The Role of Socioeconomic Status, Environment and Temperature	1	1	1	1	1	1	1	1	8	High
Report of Mosquito Vectors of Arboviruses From a Federal Conservation Unit in the Atlantic Forest, Rio de Janeiro State, Brazil	1	1	1	1	1	1	1	1	8	High
Impact of Thermal Variation on Egg Hatching and the Life Cycle of Aedes (Protomacleaya) Terrens (Diptera: Culicidae) in a Laboratory Environment	1	1	1	1	1	1	1	1	8	High
Spatial and Temporal Population Dynamics of Male and Female Aedes albopictus at a Local Scale in Medellin, Colombia	1	1	1	1	1	1	1	1	8	High
Entomovirological Surveillance in Schools: Are They a Source for Arboviral Diseases Transmission?	1	1	1	1	1	1	1	1	8	High
Re-Emergence of Aedes Aegypti (Linnaeus) in Egypt: Predicting Distribution Shifts Under Climate Changes	1	1	1	1	1	1	1	1	8	High
Geographic Expansion of the Introduced Aedes Albopictus and Other Native Aedes Species in the Democratic Republic of the Congo	1	1	1	1	1	1	1	1	8	High
Composite Function and Biomod2 for Evaluating the Influence of Climate Change on the Distribution of Aedes Aegypti and Aedes Albopictus in China	1	1	1	1	1	1	1	1	8	High
Emerging Local Chikungunya Virus Transmission in a Major Urban Area in Southern China: Characteristics of Clinical Manifestations, Viral Evolution, and Climatic Influences	1	1	1	1	0	0	1	1	6	High
Aedes Albopictus: A Spatial Risk Mapping of the Mosquito Using Geographic Information System in Iran	1	1	1	1	1	1	1	1	8	High
Tiger Prowling: Distribution Modelling for Northward-Expanding Aedes Albopictus (Diptera: Culicidae) in Japan	0	1	1	1	0	0	1	1	5	Moderate
Areas with High Hazard Potential for Autochthonous Transmission of Aedes Albopictus-Associated Arboviruses in Germany	0	1	1	1	0	0	1	1	5	Moderate
Modeling the Habitat Suitability for the Arbovirus Vector Aedes Albopictus (Diptera: Culicidae) in Germany	1	1	1	1	1	1	1	1	8	High
Experimental Risk Assessment for Chikungunya Virus Transmission Based on Vector Competence, Distribution and Temperature Suitability in Europe, 2018	1	1	1	1	1	1	1	1	8	High
Is Asian Tiger Mosquito (Aedes Albopictus) Going to Become Homodynamic in Southern Europe in the Next Decades Due to Climate Change?	0	1	1	1	0	0	1	1	5	Moderate
Risk Assessment and Perspectives of Local Transmission of Chikungunya and Dengue in Italy, a European Forerunner	1	1	1	1	1	1	1	1	8	High
Habitat Suitability Modelling to Assess the Introductions of Aedes Albopictus (Diptera: Culicidae) in the Netherlands	0	1	1	1	1	1	1	1	7	High
Modelling the Regional Impact of Climate Change on the Suitability of the Establishment of the Asian Tiger Mosquito (Aedes Albopictus) in Serbia	1	1	1	1	1	1	1	1	8	High
The UK's Suitability for Aedes Albopictus in Current and Future Climates.	1	1	1	1	1	1	1	1	8	High
Chikungunya Virus Transmission Potential by Local Aedes Mosquitoes in the Americas and Europe	1	1	1	1	1	1	1	1	8	High
Estimating Past, Present, and Future Trends in the Global Distribution and Abundance of the Arbovirus Vector Aedes Aegypti Under Climate Change Scenarios	1	1	1	1	1	1	1	1	8	High
Impacts of Climate Change on Vector Borne Diseases in the Mediterranean Basin — Implications for Preparedness and Adaptation Policy	1	1	1	1	1	1	1	1	8	High
Climate Change May Enable Aedes Aegypti Infestation in Major European Cities by 2100	0	1	1	1	0	0	1	1	5	Moderate
Global Expansion and Redistribution of Aedes-Borne Virus Transmission Risk With Climate Change	1	1	1	1	1	0	1	1	7	High
From Dengue to Chikungunya: Guangdong as a Sentinel for Arboviral Threats in East Asia	0	0	0	0	0	0	0	1	1	Low
Present and Future Projections of Habitat Suitability of the Asian Tiger Mosquito, a Vector of Viral Pathogens, From Global Climate Simulation	0	1	1	1	0	0	1	1	5	Moderate
Mapping the Global Risk of Chikungunya Virus Endemicity and Autochthonous Transmission Following Importation	1	1	1	1	1	1	1	1	8	High
Estimating the Potential Risk of Transmission of Arboviruses in the Americas and Europe: A Modelling Study	0	1	1	1	0	0	1	1	5	Moderate
Projections of Aedes and Culex Mosquitoes Across North and South America in Response to Climate Change	1	1	1	1	1	1	0	1	7	High
Current and Future Distribution of Aedes Aegypti and Aedes Albopictus (Diptera: Culicidae) in WHO Eastern Mediterranean Region	0	1	1	1	0	0	1	1	5	Moderate
Global Assessment of Current and Future Chikungunya Virus Transmission Risk Using Optimized Maxent Modeling	1	1	1	1	1	1	1	1	8	High
The Potential Impacts of 21st Century Climatic and Population Changes on Human Exposure to the Virus Vector Mosquito Aedes Aegypti	0	1	1	1	0	0	1	1	5	Moderate
Seasonality and Geographical Occurrence of West Nile Fever and Distribution of Asian Tiger Mosquito	1	1	1	1	1	1	1	1	8	High
Past and Future Spread of the Arbovirus Vectors Aedes aegypti and Aedes albopictus	1	1	1	1	1	1	1	1	8	High
Climate Change Influences on Global Distributions of Dengue and Chikungunya Virus Vectors	1	1	1	1	1	1	0	1	7	High
Modelling the Effects of Global Climate Change on Chikungunya Transmission in the 21st Century	1	1	1	1	1	1	1	1	8	High
Mapping the Global Potential Distributions of Two Arboviral Vectors Aedes Aegypti and Ae. Albopictus Under Changing Climate	1	1	1	1	1	1	1	1	8	High
Machine Learning Modeling of Aedes Albopictus Habitat Suitability in the 21st Century	1	1	1	1	1	1	1	1	8	High
Detecting the Impact of Temperature on Transmission of Zika, Dengue, and Chikungunya using Mechanistic Models	1	1	1	1	1	1	1	1	8	High
Development and Calibration of a Model for the Potential Establishment and Impact of Aedes Albopictus in Europe	1	1	1	1	1	1	0	1	7	High
Global, Regional and National Burden of Chikungunya: Force of Infection Mapping and Spatial Modelling Study	1	1	0	0	1	1	0	1	5	Moderate
Niche and Range Shifts of Aedes aegypti and Ae. albopictus Suggest That the Latecomer Shows a Greater Invasiveness	1	1	1	1	1	1	1	1	8	High
Geographic Shifts in the Bioclimatic Suitability for Aedes Aegypti Under Climate Change Scenarios in Colombia	1	1	1	1	1	1	1	1	8	High
Climate Change and the Spread of Aedes Mosquito-Borne Viruses in Europe	0	1	0	0	0	0	0	1	2	Low
Climate Change and Range Expansion of the Asian Tiger Mosquito (Aedes Albopictus) in Northeastern USA: Implications for Public Health Practitioners	1	1	0	1	1	1	1	0	6	High
Modeling the Environmental Suitability for Aedes (Stegomyia) Aegypti and Aedes (Stegomyia) Albopictus (Diptera: Culicidae) in the Contiguous United States	1	1	1	1	1	1	1	1	8	High
Northern Range Expansion of the Asian Tiger Mosquito (Aedes albopictus): Analysis of Mosquito Data From Connecticut, USA	1	1	1	1	1	1	1	1	8	High
Assessment of the Probability of Autochthonous Transmission of Chikungunya Virus in Canada Under Recent and Projected Climate Change	0	1	1	1	1	1	1	0	6	High
Population Genetics and Ecological Niche of Invasive Aedes albopictus in Mexico	1	1	1	1	1	1	1	1	8	High
Past and Future Epidemic Potential of Chikungunya Virus in Australia	1	1	1	1	1	1	1	1	8	High
Climate Change, Urbanisation and Transmission Potential: Aedes Aegypti Mosquito Projections Forecast Future Arboviral Disease Hotspots in Brazil	1	1	1	1	1	1	1	1	8	High
Zika, Chikungunya and Co-Occurrence in Brazil: Space-Time Clusters and Associated Environmental-Socioeconomic Factors	1	1	1	1	1	1	1	1	8	High
Climate Change and Risk of Arboviral Diseases in the State of Rio De Janeiro (Brazil)	1	1	1	1	1	1	1	1	8	High
Potential Risks of Zika and Chikungunya Outbreaks in Brazil: A Modeling Study	1	1	1	1	1	1	1	1	8	High
Potential Geographic Distribution of the Tiger Mosquito Aedes albopictus (Skuse, 1894) (Diptera: Culicidae) in Current and Future Conditions for Colombia	1	1	1	1	1	1	1	1	8	High
Potential Current and Future Distribution for Aedes aegypti and Aedes albopictus in Colombia: Important Disease Vectors	1	1	1	1	1	1	1	1	8	High
Declining Prevalence of Disease Vectors under Climate Change	1	1	1	1	1	1	1	1	8	High
Time Series Analysis of Dengue, Zika, and Chikungunya in Ecuador: Emergence Patterns, Epidemiological Interactions, and Climate-Driven Dynamics (1988-2024)	1	1	1	1	1	1	1	1	8	High
Geographic Shifts in Aedes Aegypti Habitat Suitability in Ecuador Using Larval Surveillance Data and Ecological Niche Modeling: Implications of Climate Change for Public Health Vector Control	1	1	1	1	1	1	1	1	8	High
Predicting the Effects of Climate Change on Dengue Vector Densities in Southeast Asia Through Process-Based Modeling	1	1	1	1	1	1	1	1	8	High
Question:
Q1: Were the criteria for inclusion in the sample clearly defined?
Q2: Were objective, standard criteria used for measurement of the condition?
Q3: Was the exposure measured in a valid and reliable way?
Q4: Were the outcomes measured in a valid and reliable way?
Q5: Were confounding factors identified?
Q6: Were strategies to deal with confounding factors stated?
Q7: Was appropriate statistical analysis used?
Q8: Were the study subjects and the setting described in detail?
